# Supplementary material for: MicroRNA-146 function in the innate immune transcriptome response of zebrafish embryos to Salmonella typhimurium infection
Source: BMC Genomics. 2013 Oct 10;14:696. doi: 10.1186/1471-2164-14-696 (PMC3852110; doi:10.1186/1471-2164-14-696)
Supplement: Additional file 2: Table S1. — Effect of miR-146a and miR-146b knockdown on gene expression in the absence of infection. The table lists the genes showing significantly up- or down-regulated expression under knockdown conditions of miR-146a and miR-146b in comparison with control embryos (experimental set-up shown in Figure 5A). Significance cut-offs were: -1.5 ≤ fold change ≤ 1.5 and adjusted P-value ≤ 0.1 in statistical analysis with DESeq. Some genes were undetectable in one of the samples, resulting in an infinite fold change, which is indicated in the table as Inf or Inf down for up- and down-regulated genes, respectively. Genes are annotated by Ensembl ID, description and gene symbol. [file 1471-2164-14-696-S2.xlsx]

## Sheet: Supplementary table 1
Supplementary Table S1. Effect of miR-146a and miR-146b knockdown on gene expression in the absence of infection
			con vs. 146MO
Ensembl ID	Description	Gene symbol	Fold change	adjusted P-value
Up-regulated genes
ENSDARG00000094834	si:dkey-193i10.4 [Source:ZFIN;Acc:ZDB-GENE-070705-343]	si:dkey-193i10.4	Inf	0.0492943
ENSDARG00000090979	Uncharacterized protein [Source:UniProtKB/TrEMBL;Acc:F1QH00]	BX649431.2	58.8951	0.0797611
ENSDARG00000079403	si:dkey-204l11.1 [Source:ZFIN;Acc:ZDB-GENE-060526-247]	si:dkey-204l11.1	18.0107	1.13185e-05
ENSDARG00000092245	si:dkey-157o17.2 [Source:ZFIN;Acc:ZDB-GENE-081105-165]	si:dkey-157o17.2	11.4274	0.000200551
ENSDARG00000039957	R-spondin homolog (Xenopus laevis) [Source:ZFIN;Acc:ZDB-GENE-040718-44]	rspo1	9.96078	0.0289116
ENSDARG00000095252	si:dkey-40h20.1 [Source:ZFIN;Acc:ZDB-GENE-091113-44]	si:dkey-40h20.1	5.27775	0.0007545
ENSDARG00000078845	stereocilin [Source:HGNC Symbol;Acc:16035]	STRC	4.49693	0.0173412
ENSDARG00000076554	cyclin-dependent kinase inhibitor 1A [Source:ZFIN;Acc:ZDB-GENE-070705-7]	cdkn1a	4.12732	0.0132695
ENSDARG00000037804	pleckstrin homology-like domain, family A, member 3 [Source:ZFIN;Acc:ZDB-GENE-030616-267]	phlda3	3.00154	0.0138769
ENSDARG00000094097	si:ch211-209a2.1 [Source:ZFIN;Acc:ZDB-GENE-060531-32]	si:ch211-209a2.1	2.71329	0.036491
ENSDARG00000006840	glycine N-methyltransferase [Source:ZFIN;Acc:ZDB-GENE-040227-1]	gnmt	2.69067	0.0258504
ENSDARG00000035559	tumor protein p53 [Source:ZFIN;Acc:ZDB-GENE-990415-270]	tp53	2.53638	1.33344e-07
ENSDARG00000079122	thioredoxin-related transmembrane protein 2a [Source:ZFIN;Acc:ZDB-GENE-050208-95]	tmx2a	2.37923	0.036491
ENSDARG00000090186	ribosomal protein S27-like [Source:HGNC Symbol;Acc:18476]	RPS27L	2.37743	1.26561e-05
ENSDARG00000033443	transformed 3T3 cell double minute 2 homolog (mouse) [Source:ZFIN;Acc:ZDB-GENE-990415-153]	mdm2	2.34937	2.10549e-05
ENSDARG00000076667	cyclin G1 [Source:ZFIN;Acc:ZDB-GENE-020322-1]	ccng1	2.32558	4.28373e-08
ENSDARG00000051861	plakophilin 3 [Source:ZFIN;Acc:ZDB-GENE-060512-114]	pkp3	2.26281	4.46216e-05
ENSDARG00000036451	mahogunin, ring finger 1a [Source:ZFIN;Acc:ZDB-GENE-030131-6192]	mgrn1a	2.06625	0.0659364
ENSDARG00000090337	peroxisome proliferator-activated receptor gamma, coactivator-related 1 [Source:ZFIN;Acc:ZDB-GENE-030131-9858]	pprc1	2.02637	0.000768135
ENSDARG00000076177	polymerase (RNA) II (DNA directed) polypeptide A [Source:ZFIN;Acc:ZDB-GENE-041008-78]	polr2a	2.01983	3.0338e-09
ENSDARG00000061411	Wolf-Hirschhorn syndrome candidate 2 [Source:ZFIN;Acc:ZDB-GENE-030131-6400]	whsc2	1.95236	0.00306213
ENSDARG00000035427	surfeit 6 [Source:ZFIN;Acc:ZDB-GENE-040426-1333]	surf6	1.94376	0.0308179
ENSDARG00000045636	retinoblastoma-like 2 (p130) [Source:HGNC Symbol;Acc:9894]	RBL2	1.93039	0.0493502
ENSDARG00000021924	heat shock cognate 70-kd protein, like [Source:RefSeq peptide;Acc:NP_001107061]	hsp70.3	1.86309	0.0956295
ENSDARG00000043976	eukaryotic translation termination factor 1 [Source:ZFIN;Acc:ZDB-GENE-021029-1]	etf1	1.83179	1.21606e-07
ENSDARG00000020623	bcl2-associated X protein, a [Source:ZFIN;Acc:ZDB-GENE-000511-6]	baxa	1.79098	0.0258504
ENSDARG00000030949	signal recognition particle receptor, B subunit [Source:HGNC Symbol;Acc:24085]	SRPRB	1.7474	0.039651
ENSDARG00000024746	heat shock protein 90-alpha 2 [Source:ZFIN;Acc:ZDB-GENE-031001-3]	hsp90a.2	1.72215	0.00306213
ENSDARG00000030176	integrin beta 1 binding protein (melusin) 2 [Source:HGNC Symbol;Acc:6154]	ITGB1BP2	1.65095	0.0318296
ENSDARG00000089750	hypothetical protein LOC563390 [Source:RefSeq peptide;Acc:NP_001096585]	BX000534.3	1.6271	0.0173412
ENSDARG00000057648	deoxynucleotidyltransferase, terminal, interacting protein 2 [Source:ZFIN;Acc:ZDB-GENE-080513-5]	dnttip2	1.59734	0.0310663
ENSDARG00000007377	ornithine decarboxylase 1 [Source:ZFIN;Acc:ZDB-GENE-010816-1]	odc1	1.59567	0.000157522
ENSDARG00000017676	matrix metalloproteinase 2 [Source:ZFIN;Acc:ZDB-GENE-030131-9123]	mmp2	1.56036	0.00723382
ENSDARG00000036811	interferon-related developmental regulator 2 [Source:ZFIN;Acc:ZDB-GENE-040801-140]	ifrd2	1.55305	0.0258504
ENSDARG00000071196	serum deprivation response b [Source:ZFIN;Acc:ZDB-GENE-040912-149]	sdprb	1.54126	0.00282607
ENSDARG00000038785	ATP-binding cassette, sub-family F (GCN20), member 2 [Source:ZFIN;Acc:ZDB-GENE-030131-8714]	abcf2	1.50083	0.0246421
Down-regulated genes
ENSDARG00000071388	ST6 (alpha-N-acetyl-neuraminyl-2,3-beta-galactosyl-1,3)-N-acetylgalactosaminide alpha-2,6-sialyltransferase [Source:ZFIN;Acc:ZDB-GENE-050309-58]	st6galnac	Inf down	0.00288019
ENSDARG00000069135	protein phosphatase 1, regulatory subunit 15A [Source:HGNC Symbol;Acc:14375]	PPP1R15A	-2.72453	1.91813e-07
ENSDARG00000093732	si:dkey-157g20.2 [Source:ZFIN;Acc:ZDB-GENE-070705-300]	si:dkey-157g20.2	-3.44876	0.0444932
ENSDARG00000091765	phospholipase A2, group IVC (cytosolic, calcium-independent) [Source:HGNC Symbol;Acc:9037]	PLA2G4C (4 of 5)	-3.38504	0.0350638
ENSDARG00000043483	orthodenticle homolog 5 [Source:ZFIN;Acc:ZDB-GENE-030508-1]	otx5	-3.26846	0.0310663
ENSDARG00000069552	atonal homolog 7 [Source:ZFIN;Acc:ZDB-GENE-000926-1]	atoh7	-3.15604	4.28373e-08
ENSDARG00000041078	choline kinase alpha [Source:ZFIN;Acc:ZDB-GENE-050208-149]	chka	-2.32575	0.00897401
ENSDARG00000037618	DNA-damage-inducible transcript 4 [Source:HGNC Symbol;Acc:24944]	DDIT4	-2.25331	6.85135e-05
ENSDARG00000016235	retinol binding protein 1a, cellular [Source:ZFIN;Acc:ZDB-GENE-020320-1]	rbp1a	-2.07019	0.00850179
ENSDARG00000022817	parvalbumin 3 [Source:ZFIN;Acc:ZDB-GENE-040426-945]	pvalb3	-1.95862	0.000349822
ENSDARG00000070000	thioredoxin interacting protein b [Source:ZFIN;Acc:ZDB-GENE-040917-1]	txnipb	-1.928	0.0393957
ENSDARG00000012381			-1.90847	0.00771094
ENSDARG00000013749	zgc:92113 [Source:ZFIN;Acc:ZDB-GENE-040801-184]	zgc:92113	-1.90786	0.016726
ENSDARG00000021343	WD repeat and SOCS box-containing 1 [Source:ZFIN;Acc:ZDB-GENE-030131-1946]	wsb1	-1.83155	8.13719e-07
ENSDARG00000071082	prolyl 4-hydroxylase, alpha polypeptide I b [Source:ZFIN;Acc:ZDB-GENE-030131-4089]	p4ha1b	-1.81853	0.0127045
ENSDARG00000017602	cyclin G2 [Source:ZFIN;Acc:ZDB-GENE-021016-1]	ccng2	-1.74942	0.000385648
ENSDARG00000031915	hypoxia-inducible factor 1, alpha subunit inhibitor [Source:ZFIN;Acc:ZDB-GENE-030826-19]	hif1an	-1.68583	0.016726
ENSDARG00000052728	SAFB-like, transcription modulator [Source:ZFIN;Acc:ZDB-GENE-040426-2647]	sltm	-1.67572	7.72914e-06
ENSDARG00000010873	DEAD (Asp-Glu-Ala-Asp) box polypeptide 17 [Source:HGNC Symbol;Acc:2740]	DDX17	-1.66529	0.000768135
ENSDARG00000070822	2',3'-cyclic nucleotide 3' phosphodiesterase [Source:HGNC Symbol;Acc:2158]	CNP (2 of 2)	-1.66328	0.0076893
ENSDARG00000079687	ring finger protein 10 [Source:ZFIN;Acc:ZDB-GENE-030131-2969]	rnf10	-1.66223	1.08566e-06
ENSDARG00000019444	signal sequence receptor, delta [Source:ZFIN;Acc:ZDB-GENE-030131-4900]	ssr4	-1.64523	0.00368771
ENSDARG00000059654	eukaryotic translation initiation factor 3, subunit B [Source:ZFIN;Acc:ZDB-GENE-030131-2748]	eif3b	-1.60181	0.0258504
ENSDARG00000001873	phosphoglycerate dehydrogenase [Source:ZFIN;Acc:ZDB-GENE-030131-647]	phgdh	-1.59134	0.00306213
ENSDARG00000032575	tyrosine 3-monooxygenase/tryptophan 5-monooxygenase activation protein, iota polypeptide [Source:ZFIN;Acc:ZDB-GENE-030131-8554]	ywhai	-1.57205	0.000768135
ENSDARG00000003191	pyruvate kinase, muscle, b [Source:ZFIN;Acc:ZDB-GENE-040801-230]	pkm2b	-1.56888	0.0883083
ENSDARG00000011235	orthodenticle homolog 2 [Source:ZFIN;Acc:ZDB-GENE-980526-406]	otx2	-1.56749	0.0379889
ENSDARG00000015164	MAP kinase-interacting serine/threonine kinase 2b [Source:ZFIN;Acc:ZDB-GENE-030829-2]	mknk2b	-1.56492	0.0705474
ENSDARG00000036107	thioredoxin interacting protein a [Source:ZFIN;Acc:ZDB-GENE-030804-10]	txnipa	-1.55704	0.000822688
ENSDARG00000018968	activin A receptor, type IB [Source:ZFIN;Acc:ZDB-GENE-980526-527]	acvr1b	-1.52476	0.0379889
ENSDARG00000040856	lactate dehydrogenase A4 [Source:ZFIN;Acc:ZDB-GENE-991026-5]	ldha	-1.51578	0.00368817
