# Supplementary material for: MicroRNA-146 function in the innate immune transcriptome response of zebrafish embryos to Salmonella typhimurium infection
Source: BMC Genomics. 2013 Oct 10;14:696. doi: 10.1186/1471-2164-14-696 (PMC3852110; doi:10.1186/1471-2164-14-696)
Supplement: Additional file 3: Table S2. — Effect of S. typhimurium infection on gene expression in control embryos and under conditions of miR-146a and miR-146b knockdown. The table lists the genes showing significantly up- or down-regulated expression due to S. typhimurium infection in embryos injected with a standard control morpholino or with a combination of morpholinos targeting miR-146a and miR-146b (experimental set-up shown in Figure 5A). Significance cut-offs were: -1.5 ≤ fold change ≤ 1.5 and adjusted P-value ≤ 0.1 in statistical analysis with DESeq. Significant values are marked yellow. Some genes were undetectable in one of the samples, resulting in an infinite fold change, which is indicated in the table as Inf or Inf down for up- and down-regulated genes respectively. Genes are annotated by Ensembl ID, description and gene symbol. [file 1471-2164-14-696-S3.xlsx]

## Sheet: Supplementary table 1
Supplementary Table S2. Effect of S. typhimurium infection on gene expression in control embryos and under conditions of miR-146a and miR-146b knockdown
			con vs. con St		146MO vs. 146MO St
Ensembl ID	Description	Gene symbol	Fold change	adjusted P-value	Fold change	adjusted P-value
Up-regulated genes
ENSDARG00000086654	Uncharacterized protein [Source:UniProtKB/TrEMBL;Acc:E7F5I8]	CT027762.4	Inf	0.787892	11.8733	0.055876
ENSDARG00000045548	leptin b [Source:ZFIN;Acc:ZDB-GENE-041210-183]	lepb	Inf	0.788925	Inf	0.0116251
ENSDARG00000093754	chemokine (C-C motif) ligand 20 [Source:HGNC Symbol;Acc:10619]	CCL20 (2 of 2)	Inf	8.09477e-11	Inf	1.83949e-07
ENSDARG00000045190	cholesterol 25-hydroxylase [Source:ZFIN;Acc:ZDB-GENE-041212-81]	ch25h	Inf	0.00118373	Inf	1.06405e-05
ENSDARG00000078617	Uncharacterized protein [Source:UniProtKB/TrEMBL;Acc:F1RDV1]	CABZ01048958.1	Inf	0.333039	Inf	0.0127843
ENSDARG00000074683	Uncharacterized protein [Source:UniProtKB/TrEMBL;Acc:E7FF05]	CABZ01048960.1	Inf	1.31088e-09	Inf	1.20318e-05
ENSDARG00000043093	macrophage expressed 1 [Source:HGNC Symbol;Acc:29619]	MPEG1 (2 of 3)	Inf	5.91377e-17	71.5936	1.11019e-14
ENSDARG00000057230	neutral cholesterol ester hydrolase 1 [Source:HGNC Symbol;Acc:29260]	NCEH1 (1 of 3)	Inf	0.0190373	22.8753	0.035552
ENSDARG00000090889	leukocyte cell-derived chemotaxin 2 [Source:HGNC Symbol;Acc:6550]	LECT2 (3 of 3)	Inf	6.62368e-08	13.9739	7.1876e-07
ENSDARG00000094072	tumor necrosis factor, alpha-induced protein 2 [Source:HGNC Symbol;Acc:11895]	TNFAIP2 (2 of 3)	Inf	0.0013313	8.89051	0.0389395
ENSDARG00000089439			Inf	0.0796015	8.49789	0.99183
ENSDARG00000093365	Uncharacterized protein [Source:UniProtKB/TrEMBL;Acc:F1RBL8]	AL954655.5	Inf	0.478194	8.29051	0.048437
ENSDARG00000039351	si:dkey-200l5.2 [Source:ZFIN;Acc:ZDB-GENE-091204-19]	si:dkey-200l5.2	Inf	0.0116207	6.83151	0.546475
ENSDARG00000069695	Uncharacterized protein [Source:UniProtKB/TrEMBL;Acc:E7F864]	DKEY-179K24.5	Inf	0.063772	2.48982	1
ENSDARG00000095925	si:dkey-258f14.7 [Source:ZFIN;Acc:ZDB-GENE-081104-398]	si:dkey-258f14.7	Inf	0.0190373	1.52482	1
ENSDARG00000086379	si:ch211-232d10.3 [Source:ZFIN;Acc:ZDB-GENE-081103-4]	si:ch211-232d10.3	Inf	0.0714729	1.2121	1
ENSDARG00000071892			Inf	0.0236022	1.02569	1
ENSDARG00000091903	Uncharacterized protein [Source:UniProtKB/TrEMBL;Acc:E9QDF2]	DKEY-56M15.5	Inf	0.0638403	-1.20613	1
ENSDARG00000093386	si:dkeyp-82a1.1 [Source:ZFIN;Acc:ZDB-GENE-081105-23]	si:dkeyp-82a1.1	Inf	0.038468	-1.97201	1
ENSDARG00000062788	immunoresponsive gene 1, like [Source:ZFIN;Acc:ZDB-GENE-061103-301]	irg1l	112.234	6.29418e-24	70.4342	6.19143e-118
ENSDARG00000093193	chitinase, acidic.6 [Source:ZFIN;Acc:ZDB-GENE-030131-1140]	chia.6	101.112	3.7489e-05	20.867	4.17162e-05
ENSDARG00000073820	zgc:174917 [Source:ZFIN;Acc:ZDB-GENE-070928-42]	zgc:174917	89.3797	1.89776e-33	184.989	1.17218e-26
ENSDARG00000092099	si:ch211-133n4.6 [Source:ZFIN;Acc:ZDB-GENE-060503-571]	si:ch211-133n4.6	79.3834	0.000411899	3.88545	0.623149
ENSDARG00000042816	matrix metalloproteinase 9 [Source:ZFIN;Acc:ZDB-GENE-040426-2132]	mmp9	75.9816	2.11982e-253	170.071	3.1176e-109
ENSDARG00000086374	ISG15 ubiquitin-like modifier [Source:ZFIN;Acc:ZDB-GENE-021211-1]	isg15	53.1007	1.01678e-07	26.9001	2.4709e-08
ENSDARG00000090352	si:dkey-97i18.5 [Source:ZFIN;Acc:ZDB-GENE-100922-198]	si:dkey-97i18.5	52.2632	3.99419e-161	46.8446	8.99904e-148
ENSDARG00000087066	Uncharacterized protein [Source:UniProtKB/TrEMBL;Acc:E7FF18]	CR385054.2	51.3182	4.37195e-10	11.0593	0.000194504
ENSDARG00000005419	interleukin 1, beta [Source:ZFIN;Acc:ZDB-GENE-040702-2]	il1b	48.355	0.00586175	262.643	2.46131e-31
ENSDARG00000013598	tumor necrosis factor b (TNF superfamily, member 2) [Source:ZFIN;Acc:ZDB-GENE-050601-2]	tnfb	45.7749	2.89313e-05	Inf	6.69986e-13
ENSDARG00000075045	si:ch73-6k14.1 [Source:ZFIN;Acc:ZDB-GENE-090313-165]	si:ch73-6k14.1	43.5273	7.59933e-49	71.529	2.142e-38
ENSDARG00000038025	zgc:110152 [Source:ZFIN;Acc:ZDB-GENE-050417-400]	cbx7a	43.4414	2.94186e-55	30.845	1.12451e-40
ENSDARG00000058160	tumor necrosis factor, alpha-induced protein 2 [Source:HGNC Symbol;Acc:11895]	TNFAIP2 (3 of 3)	41.4698	3.98209e-27	58.6317	6.36865e-15
ENSDARG00000087832	B-cell CLL/lymphoma 3 [Source:ZFIN;Acc:ZDB-GENE-061013-1]	bcl3	38.7587	9.70249e-11	75.6715	1.40713e-11
ENSDARG00000012395	matrix metalloproteinase 13a [Source:ZFIN;Acc:ZDB-GENE-031202-2]	mmp13a	37.4955	1.0536e-09	112.733	1.52436e-77
ENSDARG00000053131	interleukin-1 receptor-associated kinase 3 [Source:ZFIN;Acc:ZDB-GENE-060503-710]	irak3	34.2155	6.91215e-30	47.0052	9.019e-31
ENSDARG00000002794	ring finger protein 14 [Source:HGNC Symbol;Acc:10058]	RNF14 (4 of 5)	30.1335	1.90035e-07	42.7299	0.00200784
ENSDARG00000033227	leukocyte cell-derived chemotaxin 2 like [Source:ZFIN;Acc:ZDB-GENE-070127-4]	lect2l	27.0008	5.50279e-19	27.4079	0.028193
ENSDARG00000077169	wu:fj08f03 [Source:ZFIN;Acc:ZDB-GENE-030131-7332]	wu:fj08f03	25.251	4.21808e-39	12.0386	5.42006e-27
ENSDARG00000094316	si:rp71-80o10.4 [Source:ZFIN;Acc:ZDB-GENE-090313-413]	si:rp71-80o10.4	24.573	1.11343e-20	22.3036	3.76318e-17
ENSDARG00000032768	interferon regulatory factor 11 [Source:ZFIN;Acc:ZDB-GENE-041114-13]	irf11	22.6287	0.000213098	43.2008	1.99409e-51
ENSDARG00000079227	chromosome 10 open reading frame 81 [Source:HGNC Symbol;Acc:26285]	C12H10orf81 (3 of 3)	21.6391	0.0320892	9.18352	1
ENSDARG00000077308	G protein-coupled receptor 84 [Source:HGNC Symbol;Acc:4535]	GPR84	21.5757	1.94344e-06	18.8976	1.34446e-05
ENSDARG00000025428	suppressor of cytokine signaling 3a [Source:ZFIN;Acc:ZDB-GENE-030131-7349]	socs3a	19.5038	0.00201073	20.4119	6.58643e-18
ENSDARG00000039269	arginase, type II [Source:ZFIN;Acc:ZDB-GENE-030131-1334]	arg2	18.3044	6.06059e-37	18.1269	1.28104e-34
ENSDARG00000007823	activating transcription factor 3 [Source:ZFIN;Acc:ZDB-GENE-040426-728]	atf3	16.9606	1.55729e-17	23.2142	1.44197e-99
ENSDARG00000033355	phospholipase A2, group IVC (cytosolic, calcium-independent) [Source:HGNC Symbol;Acc:9037]	PLA2G4C (2 of 5)	16.1454	0.00447152	22.0583	0.00421539
ENSDARG00000076251	interferon regulatory factor 3 [Source:HGNC Symbol;Acc:6118]	IRF3	15.8505	1.81039e-29	30.96	2.20342e-35
ENSDARG00000091234	Uncharacterized protein [Source:UniProtKB/TrEMBL;Acc:E7EYM0]	CU019646.2	15.8461	1.8148e-14	25.763	2.23098e-30
ENSDARG00000063307	small G protein signaling modulator 2 [Source:HGNC Symbol;Acc:29026]	SGSM2	15.6909	0.000146533	2.90327	0.790848
ENSDARG00000074378	jun B proto-oncogene [Source:ZFIN;Acc:ZDB-GENE-040426-2172]	junb	15.1706	4.23211e-23	13.5264	7.1154e-20
ENSDARG00000057035	stomatin (EPB72)-like 3 [Source:HGNC Symbol;Acc:19420]	STOML3 (1 of 2)	14.7363	7.36633e-05	4.10115	0.873608
ENSDARG00000088804	Uncharacterized protein [Source:UniProtKB/TrEMBL;Acc:F1QMA2]	CR769772.1	14.6058	1	Inf	0.0367992
ENSDARG00000053227	hepcidin antimicrobial peptide 1 [Source:ZFIN;Acc:ZDB-GENE-050726-1]	hamp1	14.2349	6.40448e-06	81.7713	1.16819e-05
ENSDARG00000031051	interleukin 4 receptor [Source:ZFIN;Acc:ZDB-GENE-050227-5]	il4r	14.114	2.28524e-08	5.46164	0.000322034
ENSDARG00000089697	Uncharacterized protein [Source:UniProtKB/TrEMBL;Acc:E7FB56]	BX546447.2	13.9936	1.55291e-08	7.59913	1.8753e-10
ENSDARG00000076773	leucine rich repeat containing 58a [Source:ZFIN;Acc:ZDB-GENE-090312-76]	lrrc58a	13.9696	0.0207415	8.69057	0.000586477
ENSDARG00000089319	Uncharacterized protein [Source:UniProtKB/TrEMBL;Acc:E7F543]	CU464087.2	13.583	0.138216	Inf	0.0717289
ENSDARG00000006526	fibronectin 1b [Source:ZFIN;Acc:ZDB-GENE-030131-6545]	fn1b	13.3752	9.95167e-154	16.5307	2.9681e-09
ENSDARG00000070420	cytochrome P450, family 24, subfamily A, polypeptide 1 [Source:ZFIN;Acc:ZDB-GENE-060825-1]	cyp24a1	13.228	0.000811464	25.2327	9.73723e-14
ENSDARG00000055252	synaptosomal-associated protein, 23kDa [Source:HGNC Symbol;Acc:11131]	SNAP23 (2 of 2)	12.8799	4.70304e-24	19.8405	1.71508e-30
ENSDARG00000040623	fos-like antigen 2 [Source:ZFIN;Acc:ZDB-GENE-070209-164]	fosl2	12.8292	2.37572e-59	12.5419	3.8117e-57
ENSDARG00000009123	selectin E [Source:HGNC Symbol;Acc:10718]	SELE	11.8891	5.45567e-25	9.95079	2.20228e-10
ENSDARG00000086647	cholinergic receptor, nicotinic, gamma [Source:HGNC Symbol;Acc:1967]	CHRNG	11.7987	4.38264e-18	8.22693	0.000918909
ENSDARG00000069961	interleukin 21 receptor [Source:ZFIN;Acc:ZDB-GENE-080108-6]	il21r	11.7531	0.0656944	4.65027	0.0838318
ENSDARG00000088551		CR847906.1	11.7445	0.0657129	1.38762	1
ENSDARG00000069844	immunoresponsive gene 1 [Source:ZFIN;Acc:ZDB-GENE-081104-428]	irg1	11.7261	0.0219692	13.3988	0.094052
ENSDARG00000074487	Uncharacterized protein [Source:UniProtKB/TrEMBL;Acc:E7F9L9]	CR762483.1	11.5439	3.68322e-09	26.3798	2.18515e-19
ENSDARG00000052207	complement component c3c [Source:ZFIN;Acc:ZDB-GENE-990415-37]	c3c	11.4185	1.72927e-08	20.9925	1.65032e-08
ENSDARG00000024789	myxovirus (influenza virus) resistance C [Source:ZFIN;Acc:ZDB-GENE-030721-7]	mxc	10.6599	1.97051e-26	10.8217	3.55023e-15
ENSDARG00000068382	peptidoglycan recognition protein 5 [Source:ZFIN;Acc:ZDB-GENE-050419-71]	pglyrp5	10.627	0.00188675	4.1198	0.0396839
ENSDARG00000025237	LOC553228 proteinUncharacterized protein [Source:UniProtKB/TrEMBL;Acc:Q6DG92]	CABZ01074899.1	10.3328	0.00315013	12.5831	0.00133074
ENSDARG00000062821	solute carrier family 6 (neutral amino acid transporter), member 15 [Source:HGNC Symbol;Acc:13621]	SLC6A15	10.3208	3.98311e-05	12.2968	0.000215795
ENSDARG00000041294	NADPH oxidase organizer 1a [Source:ZFIN;Acc:ZDB-GENE-030131-9700]	noxo1a	10.0761	0.0010584	16.1595	5.32753e-41
ENSDARG00000058695	discoidin domain receptor tyrosine kinase 2b [Source:ZFIN;Acc:ZDB-GENE-060503-361]	ddr2b	9.94382	0.0272873	7.96525	0.0470879
ENSDARG00000031683	v-fos FBJ murine osteosarcoma viral oncogene homolog [Source:ZFIN;Acc:ZDB-GENE-031222-4]	fos	9.92075	1.47533e-06	4.97472	3.00664e-08
ENSDARG00000070012	sestrin 2 [Source:ZFIN;Acc:ZDB-GENE-070108-1]	sesn2	9.84232	2.48752e-61	22.5977	5.08004e-45
ENSDARG00000094742	si:dkey-245m3.1 [Source:ZFIN;Acc:ZDB-GENE-070705-412]	si:dkey-245m3.1	9.83419	0.0751944	-4.19564	0.752713
ENSDARG00000078081	Rho guanine nucleotide exchange factor (GEF) 15 [Source:HGNC Symbol;Acc:15590]	ARHGEF15	9.61304	0.000116758	8.11748	1.10604e-05
ENSDARG00000035852	Uncharacterized protein [Source:UniProtKB/TrEMBL;Acc:F1QZX9]	CU469544.2	9.57139	1.28164e-05	4.14714	0.00533409
ENSDARG00000034063	Uncharacterized protein [Source:UniProtKB/TrEMBL;Acc:E7FED8]	CABZ01068208.1	9.46916	8.57767e-12	5.99398	4.13776e-09
ENSDARG00000058206	sb:cb252 [Source:ZFIN;Acc:ZDB-GENE-030131-9744]	sb:cb252	9.38672	2.3457e-58	8.78416	8.55901e-50
ENSDARG00000030498	interleukin 6 signal transducer [Source:ZFIN;Acc:ZDB-GENE-080104-6]	il6st	9.31636	0.0166519	3.24533	1
ENSDARG00000055901	STEAP family member 4 [Source:HGNC Symbol;Acc:21923]	STEAP4	9.07126	6.03883e-09	20.6927	9.96918e-17
ENSDARG00000000551	solute carrier family 1 (glutamate/neutral amino acid transporter), member 4 [Source:ZFIN;Acc:ZDB-GENE-030616-566]	slc1a4	8.94115	7.07904e-116	10.0246	4.77071e-114
ENSDARG00000075261	tissue inhibitor of metalloproteinase 2b [Source:ZFIN;Acc:ZDB-GENE-040426-2655]	timp2b	8.90008	4.77827e-40	8.27872	3.8545e-30
ENSDARG00000037121	zgc:110847 [Source:ZFIN;Acc:ZDB-GENE-050327-6]	mat2ab	8.81432	1.89429e-15	7.75349	1.15842e-27
ENSDARG00000053836	si:ch211-284o19.8 [Source:ZFIN;Acc:ZDB-GENE-070912-289]	si:ch211-284o19.8	8.7896	0.000280228	6.93136	0.00231545
ENSDARG00000059836	DNA-damage-inducible transcript 3 [Source:HGNC Symbol;Acc:2726]	DDIT3	8.7687	6.47572e-29	8.19752	7.4582e-29
ENSDARG00000057671	endothelial PAS domain protein 1b [Source:ZFIN;Acc:ZDB-GENE-060607-11]	epas1b	8.72275	0.000609641	1.37559	1
ENSDARG00000045661	interferon regulatory factor 7 [Source:ZFIN;Acc:ZDB-GENE-040426-1518]	irf7	8.7126	8.70699e-10	7.09578	3.22699e-16
ENSDARG00000088040	magnesium-dependent phosphatase 1 [Source:HGNC Symbol;Acc:28781]	MDP1	8.70845	3.91401e-13	7.22027	1.26162e-11
ENSDARG00000015355	FOS-like antigen 1 [Source:ZFIN;Acc:ZDB-GENE-061207-7]	fosl1	8.70145	0.0221007	34.5549	0.000458918
ENSDARG00000051887	solute carrier family 7 (amino acid transporter light chain, L system), member 5 [Source:HGNC Symbol;Acc:11063]	SLC7A5	8.29222	1.94252e-11	3.68016	0.972833
ENSDARG00000074322	Uncharacterized protein [Source:UniProtKB/TrEMBL;Acc:E7F6K8]	CR384059.1	8.24792	2.15073e-06	3.95365	0.0283649
ENSDARG00000094963			8.08641	0.1924	18.9543	3.1446e-05
ENSDARG00000027852	pleckstrin homology domain containing, family F (with FYVE domain) member 1 [Source:ZFIN;Acc:ZDB-GENE-040426-1289]	plekhf1	7.86339	1.42336e-11	5.98748	8.93423e-13
ENSDARG00000020645	solute carrier family 7 (cationic amino acid transporter, y+ system), member 3 [Source:ZFIN;Acc:ZDB-GENE-041114-206]	slc7a3	7.68633	8.61634e-110	11.372	4.16011e-54
ENSDARG00000016457	interferon regulatory factor 9 [Source:ZFIN;Acc:ZDB-GENE-040912-165]	irf9	7.68015	2.42704e-13	11.0473	3.25159e-08
ENSDARG00000095434	si:ch211-217k17.8 [Source:ZFIN;Acc:ZDB-GENE-031010-46]	si:ch211-217k17.8	7.65045	0.00948644	2.77193	0.0327556
ENSDARG00000045708	adrenomedullin 2 [Source:ZFIN;Acc:ZDB-GENE-041210-100]	adm2	7.52635	3.2193e-22	10.658	3.0532e-31
ENSDARG00000077982	E74-like factor 3 (ets domain transcription factor, epithelial-specific ) [Source:ZFIN;Acc:ZDB-GENE-030131-8760]	elf3	7.47823	2.00076e-07	7.0368	1.00037e-19
ENSDARG00000090526	chromosome 10 open reading frame 81 [Source:HGNC Symbol;Acc:26285]	C12H10orf81 (1 of 3)	7.3521	0.000428554	12.1897	1.46433e-07
ENSDARG00000092704	Uncharacterized protein [Source:UniProtKB/TrEMBL;Acc:F1QZI0]	BX072532.3	7.17598	0.00275308	6.06548	0.171506
ENSDARG00000074501	TNFAIP3 interacting protein 2 [Source:HGNC Symbol;Acc:19118]	TNIP2	7.06419	0.0341856	10.2769	4.59029e-05
ENSDARG00000014947	insulin-like growth factor binding protein 1a [Source:ZFIN;Acc:ZDB-GENE-021231-1]	igfbp1a	7.00769	6.28449e-44	15.1849	1.61562e-97
ENSDARG00000007769	zgc:153723 [Source:ZFIN;Acc:ZDB-GENE-060929-978]	zgc:153723	6.98599	0.475572	Inf	0.0377908
ENSDARG00000090706	solute carrier family 1 (neutral amino acid transporter), member 5 [Source:ZFIN;Acc:ZDB-GENE-070501-4]	slc1a5	6.95436	1.2115e-19	4.91977	0.00443371
ENSDARG00000026611	suppressor of cytokine signaling 3b [Source:ZFIN;Acc:ZDB-GENE-040426-2528]	socs3b	6.92004	1.61766e-17	9.47735	3.22754e-41
ENSDARG00000005481	nuclear factor of kappa light polypeptide gene enhancer in B-cells inhibitor, alpha a [Source:ZFIN;Acc:ZDB-GENE-040426-2227]	nfkbiaa	6.74654	1.3813e-07	9.88278	1.46005e-13
ENSDARG00000092283	si:dkey-25o1.2 [Source:ZFIN;Acc:ZDB-GENE-091204-33]	si:dkey-25o1.2	6.48222	0.593661	4.04844	0.00752411
ENSDARG00000088371	jun B proto-oncogene, like [Source:ZFIN;Acc:ZDB-GENE-040426-2666]	junbl	6.46552	0.168441	7.67628	0.0337474
ENSDARG00000007709	ADAM metallopeptidase with thrombospondin type 1 motif, 8a [Source:ZFIN;Acc:ZDB-GENE-060526-202]	adamts8a	6.308	0.00121707	3.96942	0.0156178
ENSDARG00000045568	branched chain aminotransferase 1, cytosolic [Source:ZFIN;Acc:ZDB-GENE-030131-9358]	bcat1	6.26485	8.61193e-28	8.00556	1.15685e-21
ENSDARG00000029124	ADAM metallopeptidase with thrombospondin type 1 motif, 15a [Source:ZFIN;Acc:ZDB-GENE-060526-203]	adamts15a	6.24841	0.00140873	9.49013	1.769e-07
ENSDARG00000007344	titin-cap (telethonin) [Source:ZFIN;Acc:ZDB-GENE-070501-5]	tcap	6.20032	5.64792e-14	17.6421	2.49247e-13
ENSDARG00000091111	TRAF-interacting protein with forkhead-associated domain [Source:HGNC Symbol;Acc:19075]	TIFA	6.16233	1.65751e-24	11.9558	2.57801e-55
ENSDARG00000042725	CCAAT/enhancer binding protein (C/EBP), beta [Source:ZFIN;Acc:ZDB-GENE-020111-3]	cebpb	6.15158	3.97451e-31	9.69256	8.33211e-41
ENSDARG00000055365	si:dkey-25e12.3 [Source:ZFIN;Acc:ZDB-GENE-041001-132]	si:dkey-25e12.3	6.09036	0.000850593	5.04372	0.0609995
ENSDARG00000002295	si:dkey-21p1.3 [Source:ZFIN;Acc:ZDB-GENE-081105-162]	si:dkey-21p1.3	6.08082	0.187187	Inf	0.0648882
ENSDARG00000077785	activating transcription factor 5 [Source:HGNC Symbol;Acc:790]	ATF5 (2 of 2)	6.05646	1.26133e-37	8.27114	8.90828e-32
ENSDARG00000016188			6.02982	1.40567e-17	6.63852	1.98354e-05
ENSDARG00000070426	ChaC, cation transport regulator-like 1 [Source:ZFIN;Acc:ZDB-GENE-030131-1957]	chac1	5.95791	3.46836e-104	9.34417	1.13692e-18
ENSDARG00000068096	activating transcription factor 5 [Source:HGNC Symbol;Acc:790]	ATF5 (1 of 2)	5.95399	1.52691e-23	5.91569	4.19329e-22
ENSDARG00000091715	Uncharacterized protein [Source:UniProtKB/TrEMBL;Acc:E7EZG1]	CR926130.2	5.9114	3.8558e-08	4.95081	3.09922e-07
ENSDARG00000076858	chromosome 8 open reading frame 4 [Source:HGNC Symbol;Acc:1357]	C10H8orf4 (2 of 2)	5.87691	1	12.9016	0.0162829
ENSDARG00000042221	methylenetetrahydrofolate dehydrogenase (NADP+ dependent) 1-like [Source:HGNC Symbol;Acc:21055]	MTHFD1L	5.80061	3.30031e-43	5.5396	6.96142e-35
ENSDARG00000028731	signal transducer and activator of transcription 4 [Source:ZFIN;Acc:ZDB-GENE-030616-264]	stat4	5.78133	0.000972908	6.36434	0.0210481
ENSDARG00000055276	v-rel reticuloendotheliosis viral oncogene homolog [Source:ZFIN;Acc:ZDB-GENE-040718-255]	rel	5.70461	0.00177542	7.50224	3.43586e-17
ENSDARG00000038424			5.5937	9.25279e-18	6.75643	1.16221e-11
ENSDARG00000021046	rhomboid domain containing 1 [Source:HGNC Symbol;Acc:23081]	RHBDD1	5.56471	1.72402e-07	7.34338	1.8753e-10
ENSDARG00000016465	solute carrier family 1 (neutral amino acid transporter), member 5 [Source:ZFIN;Acc:ZDB-GENE-070501-4]	slc1a5	5.49297	1.58177e-16	7.43971	4.89275e-22
ENSDARG00000070062	NADPH oxidase 1 [Source:ZFIN;Acc:ZDB-GENE-070404-1]	nox1	5.47717	0.0207415	6.04195	0.0396241
ENSDARG00000067857	phosphoethanolamine methyltransferase [Source:ZFIN;Acc:ZDB-GENE-060929-740]	pmt	5.43257	9.57431e-07	7.18197	1.51422e-12
ENSDARG00000037012	solute carrier family 3 (activators of dibasic and neutral amino acid transport), member 2 [Source:HGNC Symbol;Acc:11026]	SLC3A2 (1 of 3)	5.4188	1.21359e-11	6.92183	1.66628e-62
ENSDARG00000068367	nuclear factor of kappa light polypeptide gene enhancer in B-cells inhibitor, epsilon [Source:HGNC Symbol;Acc:7799]	NFKBIE	5.2102	0.000159966	4.29155	0.00169517
ENSDARG00000036073	CCAAT/enhancer binding protein (C/EBP), gamma [Source:ZFIN;Acc:ZDB-GENE-020111-5]	cebpg	5.18159	5.60998e-16	5.30354	1.58895e-19
ENSDARG00000086947	Uncharacterized protein [Source:UniProtKB/TrEMBL;Acc:E7F1J7]	CR384059.2	5.15098	0.85949	5.26306	0.0525693
ENSDARG00000074791	Aldehyde dehydrogenase [Source:UniProtKB/TrEMBL;Acc:E7F432]	CR848784.2	5.14851	3.00974e-07	8.10566	6.75051e-10
ENSDARG00000020876	pyruvate dehydrogenase kinase, isozyme 2 [Source:HGNC Symbol;Acc:8810]	PDK2 (1 of 2)	5.14728	8.81043e-19	7.82992	4.16632e-17
ENSDARG00000061564	NLR family, CARD domain containing 3 [Source:ZFIN;Acc:ZDB-GENE-071119-1]	nlrc3	5.10189	0.0860279	-1.20879	1
ENSDARG00000070669	si:dkey-269d20.3 [Source:ZFIN;Acc:ZDB-GENE-100922-34]	si:dkey-269d20.3	5.09338	0.00819134	11.5041	1.37465e-06
ENSDARG00000062375	lecithin-cholesterol acyltransferase [Source:ZFIN;Acc:ZDB-GENE-010716-3]	lcat	5.08133	0.0978944	4.95388	0.615664
ENSDARG00000094990	si:dkey-91f15.1 [Source:ZFIN;Acc:ZDB-GENE-060601-4]	si:dkey-91f15.1	5.06477	1	19.4695	0.0984165
ENSDARG00000087303	CCAAT/enhancer binding protein (C/EBP), delta [Source:ZFIN;Acc:ZDB-GENE-020111-4]	cebpd	4.99086	0.01606	5.19114	7.4813e-26
ENSDARG00000069128	interleukin 34 [Source:HGNC Symbol;Acc:28529]	IL34 (2 of 2)	4.93018	0.00705891	4.62645	3.44414e-06
ENSDARG00000022303	hypoxia induced gene 1 [Source:ZFIN;Acc:ZDB-GENE-030826-15]	hig1	4.92429	1.65751e-24	5.64223	1.86495e-18
ENSDARG00000036171	ribonuclease like 3 [Source:ZFIN;Acc:ZDB-GENE-050809-5]	rnasel3	4.92356	0.00709706	8.53495	4.37948e-07
ENSDARG00000056680	stanniocalcin 2 [Source:ZFIN;Acc:ZDB-GENE-041008-14]	stc2	4.91855	4.80759e-33	9.17907	4.66517e-19
ENSDARG00000093381	si:dkey-73n10.5 [Source:ZFIN;Acc:ZDB-GENE-050420-97]	si:dkey-73n10.5	4.89254	2.36087e-07	3.64354	3.28244e-05
ENSDARG00000058389	si:ch211-89f7.4 [Source:ZFIN;Acc:ZDB-GENE-060526-181]	si:ch211-89f7.4	4.7595	0.692472	17.6694	1.26642e-08
ENSDARG00000015576	inositol 1,4,5-triphosphate receptor interacting protein [Source:ZFIN;Acc:ZDB-GENE-050417-422]	itprip	4.73531	0.00279239	2.75473	0.0958305
ENSDARG00000053561	membrane-spanning 4-domains, subfamily A, member 17A.11 [Source:ZFIN;Acc:ZDB-GENE-050417-157]	ms4a17a.11	4.70149	6.43697e-05	3.65579	3.36539e-07
ENSDARG00000010434	clusterin (complement lysis inhibitor, SP-40,40, sulfated glycoprotein 2, testosterone-repressed prostate message 2, apolipoprotein J) [Source:ZFIN;Acc:ZDB-GENE-040426-1774]	clu	4.70116	3.89929e-16	6.96056	3.60069e-08
ENSDARG00000087359	complement component c3b [Source:ZFIN;Acc:ZDB-GENE-990415-36]	c3b	4.65551	0.109348	11.0423	0.00258256
ENSDARG00000070138	HtrA serine peptidase 2 [Source:HGNC Symbol;Acc:14348]	HTRA2 (9 of 31)	4.56587	0.0598509	-1.39779	1
ENSDARG00000033735	neutrophil cytosolic factor 1 [Source:ZFIN;Acc:ZDB-GENE-031006-6]	ncf1	4.52311	0.0124015	10.3148	0.0124737
ENSDARG00000043796	membrane-spanning 4-domains, subfamily A, member 17A.7 [Source:ZFIN;Acc:ZDB-GENE-080829-2]	ms4a17a.7	4.4733	0.00267067	1.86936	0.801895
ENSDARG00000004748	zgc:100868 [Source:ZFIN;Acc:ZDB-GENE-040801-33]	zgc:100868	4.46456	7.95733e-14	4.08063	4.98747e-34
ENSDARG00000076144	si:ch211-74m13.3 [Source:ZFIN;Acc:ZDB-GENE-060503-219]	si:ch211-74m13.3	4.45919	2.49711e-06	5.38078	6.83466e-06
ENSDARG00000038822	mannose receptor, C type 1b [Source:ZFIN;Acc:ZDB-GENE-070705-13]	mrc1b	4.38237	0.0130875	1.77294	0.913052
ENSDARG00000020133	Jun dimerization protein 2 [Source:HGNC Symbol;Acc:17546]	JDP2 (2 of 2)	4.34178	9.45591e-07	9.83242	7.24852e-13
ENSDARG00000068386	Uncharacterized protein [Source:UniProtKB/TrEMBL;Acc:F1QEE1]	CABZ01101003.1	4.3332	0.0212737	4.0309	0.000341792
ENSDARG00000090044	methylenetetrahydrofolate dehydrogenase (NADP+ dependent) 2, methenyltetrahydrofolate cyclohydrolase [Source:ZFIN;Acc:ZDB-GENE-040704-20]	mthfd2	4.3243	1.33596e-10	4.91551	0.000146868
ENSDARG00000031971	KDEL (Lys-Asp-Glu-Leu) containing 1 [Source:ZFIN;Acc:ZDB-GENE-040426-878]	kdelc1	4.31181	4.60928e-19	4.58572	6.0505e-19
ENSDARG00000040284	Uncharacterized protein [Source:UniProtKB/TrEMBL;Acc:E7F2Z6]	BX005256.1	4.26642	0.10473	4.49289	0.0965204
ENSDARG00000043719	complement component 3 [Source:HGNC Symbol;Acc:1318]	C3 (2 of 9)	4.2608	0.0858049	5.84117	0.342628
ENSDARG00000039863	leukemia inhibitory factor receptor alpha [Source:HGNC Symbol;Acc:6597]	LIFR (2 of 2)	4.25036	0.00983575	4.90768	0.00096171
ENSDARG00000052942	asparaginase homolog (S. cerevisiae) [Source:ZFIN;Acc:ZDB-GENE-070820-14]	aspg	4.24316	0.0150981	5.47528	5.31201e-24
ENSDARG00000070230	aldehyde dehydrogenase 1 family, member L2 [Source:HGNC Symbol;Acc:26777]	ALDH1L2	4.22611	1.17704e-39	4.68054	6.23724e-41
ENSDARG00000062350	synemin, intermediate filament protein [Source:ZFIN;Acc:ZDB-GENE-050419-81]	synm	4.20601	4.06752e-07	3.07162	0.0469049
ENSDARG00000093494	si:ch211-217k17.9 [Source:ZFIN;Acc:ZDB-GENE-061207-21]	si:ch211-217k17.9	4.1686	7.96073e-28	3.3005	5.71849e-17
ENSDARG00000090557			4.16439	0.552821	16.9508	0.00221686
ENSDARG00000092499	si:ch211-183d21.1 [Source:ZFIN;Acc:ZDB-GENE-030131-8516]	si:ch211-183d21.1	4.13158	0.0886585	2.3467	1
ENSDARG00000094057	cytochrome P450, family 2, subfamily J, polypeptide 20 [Source:ZFIN;Acc:ZDB-GENE-041210-324]	cyp2j20	4.11784	1	31.652	0.00508355
ENSDARG00000027582	angiopoietin-like 7 [Source:ZFIN;Acc:ZDB-GENE-041010-175]	angptl7	4.09605	2.28361e-20	4.15134	1.10756e-19
ENSDARG00000012694	complement component c3a [Source:ZFIN;Acc:ZDB-GENE-990415-35]	c3a	4.0009	1.01678e-07	8.7431	2.40923e-10
ENSDARG00000022670	hatching enzyme 2 [Source:ZFIN;Acc:ZDB-GENE-040518-1]	he2	3.99981	0.127747	7.61385	0.0312595
ENSDARG00000052734	3-hydroxy-3-methylglutaryl-Coenzyme A reductase a [Source:ZFIN;Acc:ZDB-GENE-040401-2]	hmgcra	3.97813	2.11978e-05	5.16197	1.05436e-06
ENSDARG00000077303	zgc:174863 [Source:ZFIN;Acc:ZDB-GENE-080204-87]	zgc:174863	3.96111	0.00721658	2.97188	0.038632
ENSDARG00000006840	glycine N-methyltransferase [Source:ZFIN;Acc:ZDB-GENE-040227-1]	gnmt	3.92924	4.52127e-07	4.09969	1.40527e-15
ENSDARG00000016375	asparagine synthetase [Source:ZFIN;Acc:ZDB-GENE-040426-1091]	asns	3.90223	9.42649e-24	4.58494	2.25062e-28
ENSDARG00000062707	plasminogen activator, tissue [Source:HGNC Symbol;Acc:9051]	PLAT	3.87145	0.0864121	3.56423	0.700456
ENSDARG00000010625	chloride intracellular channel 2 [Source:ZFIN;Acc:ZDB-GENE-040718-299]	clic2	3.86138	0.277774	4.4049	0.0178176
ENSDARG00000008100	solute carrier family 7, (neutral amino acid transporter, y+ system) member 10 [Source:ZFIN;Acc:ZDB-GENE-080116-1]	slc7a10	3.84915	5.40299e-11	6.50972	4.47697e-20
ENSDARG00000093052	complement component 6 [Source:ZFIN;Acc:ZDB-GENE-040426-1358]	c6	3.8491	5.98216e-09	5.6339	1.1098e-10
ENSDARG00000055278	complement factor B [Source:ZFIN;Acc:ZDB-GENE-980526-487]	cfb	3.81861	0.000867423	5.03299	2.10196e-07
ENSDARG00000026666	methylenetetrahydrofolate dehydrogenase (NADP+ dependent) 2, methenyltetrahydrofolate cyclohydrolase [Source:HGNC Symbol;Acc:7434]	MTHFD2 (2 of 2)	3.81416	1.27263e-07	7.58541	7.00843e-39
ENSDARG00000086202		CABZ01089974.1	3.81108	0.0480097	7.58235	0.00100557
ENSDARG00000058263	zgc:113279 [Source:ZFIN;Acc:ZDB-GENE-050522-529]	zgc:113279	3.75059	0.0455963	4.66599	0.0868304
ENSDARG00000045935	IMP1 inner mitochondrial membrane peptidase-like (S. cerevisiae) [Source:ZFIN;Acc:ZDB-GENE-070522-4]	immp1l	3.71966	0.126188	5.21501	0.0344899
ENSDARG00000059923	solute carrier family 25, member 47a [Source:ZFIN;Acc:ZDB-GENE-060616-266]	slc25a47a	3.71408	0.000108172	3.85433	9.75067e-08
ENSDARG00000057884	zgc:114174 [Source:ZFIN;Acc:ZDB-GENE-050626-103]	zgc:114174	3.71015	0.0259509	1.71227	1
ENSDARG00000074390	transmembrane protein 176l.4 [Source:ZFIN;Acc:ZDB-GENE-030131-3532]	tmem176l.4	3.70092	2.34003e-21	3.69783	1.28113e-20
ENSDARG00000016837	GLI pathogenesis-related 2, like [Source:ZFIN;Acc:ZDB-GENE-041010-53]	glipr2l	3.64669	0.0137849	5.82737	1.20721e-09
ENSDARG00000038489	UDP-GlcNAc:betaGal beta-1,3-N-acetylglucosaminyltransferase 7 [Source:ZFIN;Acc:ZDB-GENE-021210-4]	b3gnt7	3.62608	0.0150602	2.16699	0.467479
ENSDARG00000025757	zgc:64085 [Source:ZFIN;Acc:ZDB-GENE-040426-1362]	zgc:64085	3.58902	4.98865e-05	4.75793	2.73089e-08
ENSDARG00000022712	signal transduction and activation of transcription 3 [Source:ZFIN;Acc:ZDB-GENE-980526-68]	stat3	3.57444	4.62588e-16	3.25658	1.73455e-08
ENSDARG00000068128	protein phosphatase 1, regulatory subunit 15B [Source:HGNC Symbol;Acc:14951]	PPP1R15B	3.55937	8.62719e-05	4.43564	5.7262e-08
ENSDARG00000028396	FK506 binding protein 5 [Source:ZFIN;Acc:ZDB-GENE-030616-630]	fkbp5	3.55048	0.056517	5.79262	0.0100781
ENSDARG00000077176	zgc:174888 [Source:ZFIN;Acc:ZDB-GENE-030328-33]	zgc:174888	3.53255	0.000425501	2.80804	0.013355
ENSDARG00000018569	tumor necrosis factor receptor superfamily, member 1a [Source:ZFIN;Acc:ZDB-GENE-040426-2252]	tnfrsf1a	3.51738	6.12227e-10	2.94476	1.6108e-06
ENSDARG00000061100	asparaginyl-tRNA synthetase [Source:ZFIN;Acc:ZDB-GENE-030131-1016]	nars	3.49913	1.06968e-47	4.65172	2.2139e-57
ENSDARG00000016733	phosphoserine aminotransferase 1 [Source:ZFIN;Acc:ZDB-GENE-030131-5723]	psat1	3.49401	4.43773e-30	4.75433	2.2139e-57
ENSDARG00000069295	B-cell CLL/lymphoma 6a, genome duplicate b [Source:ZFIN;Acc:ZDB-GENE-030131-7523]	bcl6ab	3.48244	1.79944e-16	3.82448	1.87026e-22
ENSDARG00000056795	serpin peptidase inhibitor, clade E (nexin, plasminogen activator inhibitor type 1), member 1 [Source:ZFIN;Acc:ZDB-GENE-070912-60]	serpine1	3.44962	7.53344e-05	6.90773	7.15249e-11
ENSDARG00000069934	poly (ADP-ribose) polymerase family, member 4 [Source:HGNC Symbol;Acc:271]	PARP4	3.44778	7.39514e-07	4.12456	5.52786e-14
ENSDARG00000004325	caspase 9, apoptosis-related cysteine protease [Source:ZFIN;Acc:ZDB-GENE-030825-5]	casp9	3.42874	2.46628e-05	5.25903	9.83317e-10
ENSDARG00000001873	phosphoglycerate dehydrogenase [Source:ZFIN;Acc:ZDB-GENE-030131-647]	phgdh	3.42802	1.12454e-47	5.39293	3.77536e-45
ENSDARG00000006588	zgc:111983 [Source:ZFIN;Acc:ZDB-GENE-050417-335]	zgc:111983	3.42605	1.05399e-13	4.24478	1.04295e-11
ENSDARG00000075120	coiled-coil and C2 domain containing 1B [Source:HGNC Symbol;Acc:29386]	CC2D1B	3.4021	6.34962e-07	3.94875	1.55223e-06
ENSDARG00000045886	solute carrier family 38, member 2 [Source:ZFIN;Acc:ZDB-GENE-030131-9659]	slc38a2	3.39267	2.14144e-37	3.95402	2.54961e-41
ENSDARG00000014024	membrane-spanning 4-domains, subfamily A, member 17A.4 [Source:ZFIN;Acc:ZDB-GENE-070822-16]	ms4a17a.4	3.37323	0.0582338	1.7628	1
ENSDARG00000045574	lymphoid-restricted membrane protein [Source:ZFIN;Acc:ZDB-GENE-041210-152]	lrmp	3.34943	0.0858049	2.41139	0.484447
ENSDARG00000010946	cystathionine-beta-synthase b [Source:ZFIN;Acc:ZDB-GENE-021030-3]	cbsb	3.34396	5.74031e-44	4.34934	1.95711e-36
ENSDARG00000014323	zgc:91849 [Source:ZFIN;Acc:ZDB-GENE-040718-438]	zgc:91849	3.31221	0.00477248	2.45386	0.00537537
ENSDARG00000057113	complement component 6 [Source:HGNC Symbol;Acc:1339]	C6 (1 of 2)	3.30775	4.58601e-05	3.878	6.97767e-14
ENSDARG00000087473	DnaJ (Hsp40) homolog, subfamily B, member 12 [Source:HGNC Symbol;Acc:14891]	DNAJB12 (1 of 3)	3.30693	5.12432e-05	4.85633	1.83146e-06
ENSDARG00000054302	EH-domain containing 4 [Source:HGNC Symbol;Acc:3245]	EHD4	3.3069	0.0676311	2.56439	0.0996731
ENSDARG00000033144	proteasome activator subunit 2 [Source:ZFIN;Acc:ZDB-GENE-991110-16]	psme2	3.29023	0.00528306	3.67043	4.0055e-05
ENSDARG00000060927	si:ch211-136a13.1 [Source:ZFIN;Acc:ZDB-GENE-050419-214]	si:ch211-136a13.1	3.26062	5.13507e-14	3.4958	2.26731e-05
ENSDARG00000045522	si:dkeyp-89c11.3 [Source:ZFIN;Acc:ZDB-GENE-041210-203]	si:dkeyp-89c11.3	3.24554	0.00816342	2.62403	0.00180647
ENSDARG00000074850	si:ch211-224d23.4 [Source:ZFIN;Acc:ZDB-GENE-091204-58]	si:ch211-224d23.4	3.24251	7.38941e-17	3.4366	1.27026e-07
ENSDARG00000058244	interleukin 17 receptor A [Source:HGNC Symbol;Acc:5985]	IL17RA (4 of 5)	3.21174	0.0207715	2.28121	0.101576
ENSDARG00000058943	CUB domain containing protein 1 [Source:HGNC Symbol;Acc:24357]	CDCP1 (3 of 3)	3.20193	0.240098	4.8017	0.0405303
ENSDARG00000038687	nuclear factor of kappa light polypeptide gene enhancer in B-cells 2, p49/p100 [Source:ZFIN;Acc:ZDB-GENE-030131-6701]	nfkb2	3.20168	4.43375e-13	3.36206	3.00664e-08
ENSDARG00000036764	HCLS1 associated protein X-1 [Source:ZFIN;Acc:ZDB-GENE-040718-26]	hax1	3.19974	1.51818e-10	3.46525	7.48968e-13
ENSDARG00000070413	chromosome 18 open reading frame 21 [Source:HGNC Symbol;Acc:28802]	C19H18orf21 (1 of 2)	3.19566	0.00349079	2.54812	0.00310046
ENSDARG00000016200	tribbles homolog 3 (Drosophila) [Source:ZFIN;Acc:ZDB-GENE-040426-2609]	trib3	3.1854	9.73719e-31	4.32495	1.43168e-15
ENSDARG00000069991	growth arrest and DNA-damage-inducible, alpha, b [Source:ZFIN;Acc:ZDB-GENE-040704-60]	gadd45ab	3.1697	0.000308749	2.45288	0.00106021
ENSDARG00000009901	solute carrier family 38, member 5 [Source:HGNC Symbol;Acc:18070]	SLC38A5 (2 of 2)	3.16386	2.34822e-14	4.03426	8.85138e-20
ENSDARG00000017812	Tnf receptor-associated factor 2b [Source:ZFIN;Acc:ZDB-GENE-030131-5345]	traf2b	3.15824	0.0683052	2.53483	0.0665138
ENSDARG00000045887	matrix metallopeptidase 30 [Source:ZFIN;Acc:ZDB-GENE-060421-5765]	mmp30	3.15678	0.00339733	2.94783	0.000361683
ENSDARG00000020086	NUAK family, SNF1-like kinase, 1 [Source:HGNC Symbol;Acc:14311]	NUAK1 (2 of 2)	3.15207	0.000310976	5.3945	0.0267592
ENSDARG00000037422	solute carrier family 6, member 16 [Source:HGNC Symbol;Acc:13622]	SLC6A16 (2 of 2)	3.15061	8.91838e-21	2.80457	3.29821e-14
ENSDARG00000061941	transient receptor potential cation channel, subfamily V, member 4 [Source:ZFIN;Acc:ZDB-GENE-030912-7]	trpv4	3.14184	0.000295516	3.50952	5.48122e-05
ENSDARG00000024037	prenylcysteine oxidase 1 [Source:ZFIN;Acc:ZDB-GENE-050417-98]	pcyox1	3.12826	0.00632902	2.64284	0.739445
ENSDARG00000018980	zgc:91890 [Source:ZFIN;Acc:ZDB-GENE-040704-21]	zgc:91890	3.11436	4.53399e-05	3.26594	6.32192e-07
ENSDARG00000060235	macrophage stimulating 1 receptor (c-met-related tyrosine kinase), a [Source:ZFIN;Acc:ZDB-GENE-071218-2]	mst1ra	3.10772	0.021472	1.33482	1
ENSDARG00000055606	DnaJ (Hsp40) homolog, subfamily A, member 3B [Source:ZFIN;Acc:ZDB-GENE-040115-3]	dnaja3b	3.10431	0.000472365	4.95298	1.65159e-13
ENSDARG00000018308	v-ets erythroblastosis virus E26 oncogene homolog 2 (avian) [Source:ZFIN;Acc:ZDB-GENE-050522-552]	ets2	3.09394	0.0655225	4.15133	6.60186e-15
ENSDARG00000012199	glutamic pyruvate transaminase (alanine aminotransferase) 2 [Source:ZFIN;Acc:ZDB-GENE-030729-8]	gpt2	3.08535	6.8719e-07	2.77491	1.08264e-13
ENSDARG00000042874	pleckstrin homology-like domain, family A, member 2 [Source:ZFIN;Acc:ZDB-GENE-050522-73]	phlda2	3.0795	1.0221e-06	3.11167	2.79766e-08
ENSDARG00000092166	si:dkey-147f3.8 [Source:ZFIN;Acc:ZDB-GENE-061009-32]	si:dkey-147f3.8	3.05458	5.28081e-07	3.14778	4.37948e-07
ENSDARG00000010169	myeloid differentiation primary response gene (88) [Source:ZFIN;Acc:ZDB-GENE-040219-3]	myd88	3.05393	0.00279239	3.38482	4.12934e-05
ENSDARG00000039134	5-methyltetrahydrofolate-homocysteine methyltransferase [Source:HGNC Symbol;Acc:7468]	MTR	3.04868	1.31007e-12	2.81471	2.34464e-11
ENSDARG00000015902	signal transducer and activator of transcription 6, interleukin-4 induced [Source:ZFIN;Acc:ZDB-GENE-030131-9359]	stat6	3.04407	0.0196024	1.43812	1
ENSDARG00000094291	si:rp71-45g20.11 [Source:ZFIN;Acc:ZDB-GENE-070912-708]	si:rp71-45g20.11	3.03063	1	15.062	0.0335298
ENSDARG00000053467	GTP binding protein 1 [Source:ZFIN;Acc:ZDB-GENE-030909-12]	gtpbp1	3.0107	9.30444e-26	3.62115	2.29451e-33
ENSDARG00000004729	transcription factor binding to IGHM enhancer 3a [Source:ZFIN;Acc:ZDB-GENE-010919-2]	tfe3a	3.00571	1.04267e-08	4.41735	1.80147e-16
ENSDARG00000061256	family with sequence similarity 195, member A [Source:HGNC Symbol;Acc:14142]	FAM195A	2.97066	2.94613e-09	4.7916	1.02607e-21
ENSDARG00000025338	hydroxyacylglutathione hydrolase [Source:ZFIN;Acc:ZDB-GENE-030131-8921]	hagh	2.96079	5.23227e-14	4.36549	1.10629e-23
ENSDARG00000071674	lon peptidase 1, mitochondrial [Source:ZFIN;Acc:ZDB-GENE-030131-4006]	lonp1	2.94248	0.00795424	3.74112	2.51253e-22
ENSDARG00000069168	chromosome 15 open reading frame 39 [Source:HGNC Symbol;Acc:24497]	C18H15orf39	2.93263	1.80356e-06	3.44538	4.55948e-10
ENSDARG00000023217			2.92359	7.81792e-08	3.64152	2.52409e-10
ENSDARG00000076839	tripartite motif containing 29 [Source:HGNC Symbol;Acc:17274]	TRIM29 (85 of 85)	2.91762	5.91124e-05	3.13838	2.04168e-08
ENSDARG00000044809	folylpolyglutamate synthase [Source:ZFIN;Acc:ZDB-GENE-040426-2781]	fpgs	2.87585	3.95138e-12	3.06022	5.23304e-14
ENSDARG00000069453	zgc:113314 [Source:ZFIN;Acc:ZDB-GENE-050913-19]	zgc:113314	2.87	0.011222	3.04768	0.0703086
ENSDARG00000000002	coiled-coil domain containing 80 [Source:ZFIN;Acc:ZDB-GENE-030616-56]	ccdc80	2.85068	0.0028663	2.17813	0.0140009
ENSDARG00000007693	nuclear factor of kappa light polypeptide gene enhancer in B-cells inhibitor, alpha b [Source:ZFIN;Acc:ZDB-GENE-030131-1819]	nfkbiab	2.84853	1.84135e-14	3.70894	1.07689e-05
ENSDARG00000093182	eukaryotic translation initiation factor 2-alpha kinase 1 [Source:ZFIN;Acc:ZDB-GENE-061013-268]	eif2ak1	2.78827	2.57202e-09	3.44242	2.98268e-11
ENSDARG00000079839	arrestin domain containing 1b [Source:ZFIN;Acc:ZDB-GENE-080515-2]	arrdc1b	2.78431	0.000355081	3.48994	4.26852e-06
ENSDARG00000074060	mitogen-activated protein kinase kinase kinase 14 [Source:HGNC Symbol;Acc:6853]	MAP3K14 (1 of 2)	2.76143	2.26794e-06	3.00448	2.52554e-07
ENSDARG00000089601	phospholipase C, epsilon 1 [Source:ZFIN;Acc:ZDB-GENE-061212-4]	plce1	2.75886	0.0297186	1.16765	1
ENSDARG00000090804	G protein-coupled receptor 155 [Source:HGNC Symbol;Acc:22951]	GPR155 (1 of 2)	2.75591	0.0813111	1.30631	1
ENSDARG00000040445			2.7465	0.0385627	2.4555	0.259023
ENSDARG00000025122	abhydrolase domain containing 4 [Source:ZFIN;Acc:ZDB-GENE-050417-83]	abhd4	2.72867	0.0717454	4.5108	0.00141927
ENSDARG00000094557	nuclear protein 1 [Source:ZFIN;Acc:ZDB-GENE-030131-4653]	nupr1	2.72411	9.35512e-07	4.6638	3.45006e-15
ENSDARG00000070843	AT rich interactive domain 3A (BRIGHT-like) [Source:HGNC Symbol;Acc:3031]	ARID3A	2.72106	0.053937	1.77637	1
ENSDARG00000013250	threonyl-tRNA synthetase [Source:ZFIN;Acc:ZDB-GENE-041010-218]	tars	2.71702	1.69752e-20	3.00576	2.97138e-26
ENSDARG00000068724	serine hydroxymethyltransferase 2 (mitochondrial) [Source:ZFIN;Acc:ZDB-GENE-071213-1]	shmt2	2.69291	3.3219e-19	3.0222	1.6548e-20
ENSDARG00000030087	nuclear factor of kappa light polypeptide gene enhancer in B-cells inhibitor, beta [Source:HGNC Symbol;Acc:7798]	NFKBIB	2.69212	1.51e-13	3.43681	2.05694e-20
ENSDARG00000053864	chromosome 14 open reading frame 43 [Source:HGNC Symbol;Acc:19853]	C17H14orf43 (1 of 2)	2.69109	2.42704e-13	2.81219	1.93437e-06
ENSDARG00000026907	solute carrier family 48 (heme transporter), member 1a [Source:ZFIN;Acc:ZDB-GENE-040718-121]	slc48a1a	2.68942	0.0196666	3.54242	0.00291399
ENSDARG00000005974	ATPase family, AAA domain containing 5b [Source:ZFIN;Acc:ZDB-GENE-030131-338]	atad5b	2.68644	0.069208	-1.08541	1
ENSDARG00000053835	pleckstrin homology domain containing, family H (with MyTH4 domain) member 1 [Source:ZFIN;Acc:ZDB-GENE-061219-1]	plekhh1	2.68507	0.0228113	1.77827	0.909537
ENSDARG00000069142	alanyl-tRNA synthetase [Source:ZFIN;Acc:ZDB-GENE-030131-3663]	aars	2.67329	5.19597e-33	2.88302	1.47978e-30
ENSDARG00000021242	major vault protein [Source:ZFIN;Acc:ZDB-GENE-030826-33]	mvp	2.67196	3.2193e-22	2.60835	1.87534e-09
ENSDARG00000061081	si:ch73-92o9.2 [Source:ZFIN;Acc:ZDB-GENE-081104-296]	si:ch73-92o9.2	2.67	3.41533e-07	2.68334	1.96781e-07
ENSDARG00000025670	follistatin-like 3 (secreted glycoprotein) [Source:HGNC Symbol;Acc:3973]	FSTL3	2.66132	1	7.03988	0.0584311
ENSDARG00000020114	solute carrier family 20, member 1a [Source:ZFIN;Acc:ZDB-GENE-040426-2217]	slc20a1a	2.65717	0.00986725	3.12458	0.000939938
ENSDARG00000040657	WD repeat domain, phosphoinositide interacting 1 [Source:ZFIN;Acc:ZDB-GENE-040426-1404]	wipi1	2.65338	1.7239e-08	2.53641	2.04285e-06
ENSDARG00000020741	fibrinogen alpha chain [Source:ZFIN;Acc:ZDB-GENE-031010-21]	fga	2.65324	0.00119488	5.51823	3.24858e-24
ENSDARG00000079651	Uncharacterized protein [Source:UniProtKB/TrEMBL;Acc:E7F6D6]	FP245543.2	2.64372	0.00160679	2.46369	1.68385e-09
ENSDARG00000023587	potassium channel, subfamily K, member 5 [Source:HGNC Symbol;Acc:6280]	KCNK5 (1 of 2)	2.62599	0.0761411	3.5598	0.0087668
ENSDARG00000089038	pleckstrin homology domain containing, family G (with RhoGef domain) member 5 [Source:HGNC Symbol;Acc:29105]	PLEKHG5 (1 of 2)	2.62433	3.68322e-09	2.21373	1.70591e-05
ENSDARG00000002213	inversin [Source:ZFIN;Acc:ZDB-GENE-020507-2]	invs	2.62352	0.144819	3.84574	3.58739e-06
ENSDARG00000095117	nuclear factor of kappa light polypeptide gene enhancer in B-cells inhibitor, zeta [Source:HGNC Symbol;Acc:29805]	NFKBIZ	2.62006	1	2.95276	0.0830706
ENSDARG00000038557	ankyrin repeat and sterile alpha motif domain containing 3 [Source:HGNC Symbol;Acc:29422]	ANKS3	2.61511	0.000108689	3.44134	2.03636e-08
ENSDARG00000016573	HEAT repeat containing 7A [Source:ZFIN;Acc:ZDB-GENE-090806-2]	heatr7a	2.6031	2.82103e-08	2.63039	0.000196439
ENSDARG00000077468	wu:fe36b12 [Source:ZFIN;Acc:ZDB-GENE-030131-5048]	wu:fe36b12	2.59723	0.544595	2.81409	0.0535158
ENSDARG00000062049	histocompatibility (minor) HA-1 [Source:ZFIN;Acc:ZDB-GENE-071213-2]	hmha1	2.58563	0.606854	11.731	0.0081087
ENSDARG00000057644	a disintegrin and metalloproteinase domain 8b [Source:ZFIN;Acc:ZDB-GENE-070808-1]	adam8b	2.5851	0.00350012	3.23075	0.000281244
ENSDARG00000055792	forkhead box O4 [Source:HGNC Symbol;Acc:7139]	FOXO4	2.57231	0.0432314	2.55125	0.235466
ENSDARG00000032856	coiled-coil domain containing 120 [Source:ZFIN;Acc:ZDB-GENE-061027-93]	ccdc120	2.57112	0.00162501	2.73649	9.27907e-05
ENSDARG00000074663	zgc:162183 [Source:ZFIN;Acc:ZDB-GENE-070410-30]	zgc:162183	2.56672	0.1583	2.80088	0.0269242
ENSDARG00000041560	chromosome 16 open reading frame 70 [Source:HGNC Symbol;Acc:29564]	C18H16orf70	2.561	0.00311497	2.5272	0.0198569
ENSDARG00000035913	tyrosyl-tRNA synthetase [Source:ZFIN;Acc:ZDB-GENE-030425-2]	yars	2.55905	2.6656e-06	3.00188	1.18036e-21
ENSDARG00000029751	chromosome 10 open reading frame 26 [Source:HGNC Symbol;Acc:23510]	C1H10orf26 (2 of 2)	2.55754	0.197634	4.55951	0.016964
ENSDARG00000045971	vascular endothelial growth factor Aa [Source:ZFIN;Acc:ZDB-GENE-990415-273]	vegfaa	2.55603	1.6189e-06	3.15011	1.15094e-08
ENSDARG00000015164	MAP kinase-interacting serine/threonine kinase 2b [Source:ZFIN;Acc:ZDB-GENE-030829-2]	mknk2b	2.55282	9.48297e-24	4.52077	1.91673e-46
ENSDARG00000095698	si:dkey-228a15.1 [Source:ZFIN;Acc:ZDB-GENE-060503-344]	si:dkey-228a15.1	2.53715	0.0012978	2.93507	0.000126098
ENSDARG00000030616	nuclear factor, erythroid derived 2,-like 1 [Source:ZFIN;Acc:ZDB-GENE-040630-5]	nfe2l1	2.51956	0.0717454	2.841	0.00243802
ENSDARG00000087610	Uncharacterized protein [Source:UniProtKB/TrEMBL;Acc:E7F688]	CR354426.1	2.51606	0.0215747	2.12913	0.598234
ENSDARG00000036164	cysteinyl-tRNA synthetase [Source:ZFIN;Acc:ZDB-GENE-030328-29]	cars	2.51397	8.14902e-17	3.12547	5.42609e-20
ENSDARG00000030881	bcl2-associated X protein, b [Source:ZFIN;Acc:ZDB-GENE-050227-21]	baxb	2.50836	0.447954	4.76163	0.0211429
ENSDARG00000031438	potassium inwardly-rectifying channel, subfamily J, member 11, like [Source:ZFIN;Acc:ZDB-GENE-050222-2]	kcnj11l	2.50794	0.000126195	3.03419	0.0165863
ENSDARG00000086173	v-rel reticuloendotheliosis viral oncogene homolog B [Source:ZFIN;Acc:ZDB-GENE-030131-9531]	relb	2.50653	9.96967e-05	3.43267	9.75382e-09
ENSDARG00000042824	nuclear factor (erythroid-derived 2)-like 2 [Source:ZFIN;Acc:ZDB-GENE-030723-2]	nfe2l2	2.50406	2.79562e-10	2.34345	9.98855e-09
ENSDARG00000028058	TNF receptor-associated factor 6 [Source:ZFIN;Acc:ZDB-GENE-030131-5735]	traf6	2.50122	0.0275634	2.19667	0.0602159
ENSDARG00000002663	optineurin [Source:ZFIN;Acc:ZDB-GENE-030131-8103]	optn	2.47967	0.00158873	3.38276	5.03107e-07
ENSDARG00000043638	target of myb1 (chicken) [Source:ZFIN;Acc:ZDB-GENE-060721-1]	tom1	2.47823	1.37131e-06	2.78159	3.81984e-07
ENSDARG00000027744	growth arrest and DNA-damage-inducible, beta a [Source:ZFIN;Acc:ZDB-GENE-040426-1971]	gadd45ba	2.47663	0.00211272	4.76959	9.83317e-10
ENSDARG00000034396	methionine-tRNA synthetase [Source:ZFIN;Acc:ZDB-GENE-030219-83]	mars	2.47358	2.76816e-14	2.97189	0.000120373
ENSDARG00000019553	purine nucleoside phosphorylase 5b [Source:ZFIN;Acc:ZDB-GENE-040912-54]	pnp5b	2.46597	0.0116272	5.16368	1.59632e-07
ENSDARG00000038141	activating transcription factor 4b2 [Source:ZFIN;Acc:ZDB-GENE-070928-23]	atf4b2	2.4627	3.51348e-29	3.09284	9.63551e-37
ENSDARG00000042856	inositol 1,4,5-trisphosphate 3-kinase A [Source:ZFIN;Acc:ZDB-GENE-030616-116]	itpka	2.45423	0.153521	2.31061	0.0603797
ENSDARG00000095744	Uncharacterized protein [Source:UniProtKB/TrEMBL;Acc:E9QE79]	BX322603.2	2.44784	0.00877544	2.5533	0.382862
ENSDARG00000020625	Janus kinase 1 [Source:ZFIN;Acc:ZDB-GENE-980526-142]	jak1	2.44331	3.13049e-15	2.36169	9.13333e-12
ENSDARG00000016713	dehydrogenase/reductase (SDR family) member 13 [Source:HGNC Symbol;Acc:28326]	DHRS13 (1 of 5)	2.44169	0.829014	2.77507	0.0536014
ENSDARG00000079376	zgc:174153 [Source:ZFIN;Acc:ZDB-GENE-080215-7]	zgc:174153	2.43513	9.74937e-08	2.11686	0.0721089
ENSDARG00000015564	7-dehydrocholesterol reductase [Source:ZFIN;Acc:ZDB-GENE-030912-9]	dhcr7	2.43288	1.84819e-06	2.62026	3.24719e-05
ENSDARG00000075121	heparin-binding EGF-like growth factor a [Source:ZFIN;Acc:ZDB-GENE-080204-119]	hbegfa	2.4114	0.000132681	2.72105	2.22715e-05
ENSDARG00000041502	transforming growth factor, beta 1a [Source:ZFIN;Acc:ZDB-GENE-030618-1]	tgfb1a	2.40909	0.0496726	3.16987	0.00310996
ENSDARG00000019949	heat shock protein 47 [Source:ZFIN;Acc:ZDB-GENE-990415-93]	hsp47	2.40195	0.0145335	2.30114	2.19452e-19
ENSDARG00000074194	hypothetical protein LOC561073 [Source:RefSeq peptide;Acc:NP_001122178]	CU459094.3	2.39725	0.464564	3.85635	0.0271635
ENSDARG00000042409	si:ch211-251j10.3 [Source:ZFIN;Acc:ZDB-GENE-081105-110]	si:ch211-251j10.3	2.39471	0.0176669	4.53426	4.46752e-08
ENSDARG00000012572	polymerase (RNA) III (DNA directed) polypeptide F [Source:ZFIN;Acc:ZDB-GENE-040426-972]	polr3f	2.38451	0.000569325	1.53731	0.769712
ENSDARG00000026941	F-box and leucine-rich repeat protein 4 [Source:ZFIN;Acc:ZDB-GENE-041114-187]	fbxl4	2.38349	0.000569853	2.17921	0.00409798
ENSDARG00000010655	protein phosphatase 1K (PP2C domain containing) [Source:ZFIN;Acc:ZDB-GENE-050306-8]	ppm1k	2.38104	3.10035e-05	3.1002	1.27584e-17
ENSDARG00000079069	dedicator of cytokinesis 9 [Source:HGNC Symbol;Acc:14132]	DOCK9 (2 of 3)	2.3786	0.000596252	2.41165	0.00622829
ENSDARG00000059474	MLX interacting protein [Source:ZFIN;Acc:ZDB-GENE-060526-8]	mlxip	2.37216	0.0294615	1.03876	1
ENSDARG00000017960	sideroflexin 2 [Source:ZFIN;Acc:ZDB-GENE-040426-2831]	sfxn2	2.35418	7.83038e-09	3.08479	1.82628e-14
ENSDARG00000004539	prostaglandin-endoperoxide synthase 2a [Source:ZFIN;Acc:ZDB-GENE-020530-2]	ptgs2a	2.3507	1.01354e-06	2.75081	6.45464e-11
ENSDARG00000069909	HtrA serine peptidase 2 [Source:HGNC Symbol;Acc:14348]	HTRA2 (7 of 31)	2.34952	2.19342e-05	3.3101	0.00389897
ENSDARG00000002745	L-threonine dehydrogenase [Source:ZFIN;Acc:ZDB-GENE-040426-2379]	tdh	2.34399	3.38595e-21	2.9726	3.29554e-21
ENSDARG00000086230	transmembrane protein 176l.1 [Source:ZFIN;Acc:ZDB-GENE-080829-11]	tmem176l.1	2.33295	0.318744	2.56268	5.07709e-05
ENSDARG00000091260	myosin light chain kinase family, member 4 [Source:HGNC Symbol;Acc:27972]	MYLK4 (2 of 2)	2.33127	0.307725	2.31173	0.0294894
ENSDARG00000024314	homocysteine-inducible, endoplasmic reticulum stress-inducible, ubiquitin-like domain member 1 [Source:ZFIN;Acc:ZDB-GENE-050913-47]	herpud1	2.30978	6.80069e-06	2.79151	6.60422e-10
ENSDARG00000016062	zinc finger CCCH-type containing 12A [Source:HGNC Symbol;Acc:26259]	ZC3H12A (2 of 2)	2.30675	0.0333755	2.15302	0.856529
ENSDARG00000020976	family with sequence similarity 100, member Ab [Source:ZFIN;Acc:ZDB-GENE-050522-446]	fam100ab	2.30559	0.366452	3.68625	0.0520477
ENSDARG00000041874	solute carrier family 7 (cationic amino acid transporter, y+ system), member 1 [Source:HGNC Symbol;Acc:11057]	SLC7A1 (2 of 2)	2.30161	0.00195967	2.51457	0.00013786
ENSDARG00000037932	lin-7 homolog B (C. elegans) [Source:ZFIN;Acc:ZDB-GENE-041011-1]	lin7b	2.29699	1.15163e-06	2.63963	4.55782e-05
ENSDARG00000014956	diablo, IAP-binding mitochondrial protein [Source:HGNC Symbol;Acc:21528]	DIABLO (2 of 2)	2.29605	0.260003	2.89019	0.000146568
ENSDARG00000090552	wu:fb12e11 [Source:ZFIN;Acc:ZDB-GENE-030131-8466]	wu:fb12e11	2.29582	7.34243e-06	2.48273	6.75206e-09
ENSDARG00000041428	yrdC domain containing (E. coli) [Source:HGNC Symbol;Acc:28905]	YRDC	2.28604	0.0159436	2.86582	9.20728e-06
ENSDARG00000060683	leucine rich repeat and sterile alpha motif containing 1 [Source:ZFIN;Acc:ZDB-GENE-060526-97]	lrsam1	2.28398	0.0843153	1.86047	0.648571
ENSDARG00000052148	prostaglandin-endoperoxide synthase 1 [Source:ZFIN;Acc:ZDB-GENE-020530-1]	ptgs1	2.27903	0.0512581	3.25747	0.072353
ENSDARG00000044804	proline dehydrogenase (oxidase) 1a [Source:ZFIN;Acc:ZDB-GENE-041008-73]	prodha	2.27408	0.147928	3.03885	0.00243518
ENSDARG00000080020	interleukin 13 receptor, alpha 1 [Source:ZFIN;Acc:ZDB-GENE-060503-103]	il13ra1	2.26677	0.143409	3.52941	0.00342
ENSDARG00000001452	a disintegrin and metalloproteinase domain 8a [Source:ZFIN;Acc:ZDB-GENE-030616-622]	adam8a	2.26298	0.0432314	2.06255	0.0960053
ENSDARG00000063661	NUAK family, SNF1-like kinase, 2 [Source:ZFIN;Acc:ZDB-GENE-050208-563]	nuak2	2.26139	0.000822627	3.22606	1.18774e-07
ENSDARG00000042410	RAB40B, member RAS oncogene family [Source:ZFIN;Acc:ZDB-GENE-040718-257]	rab40b	2.25629	0.213145	4.02811	2.66546e-06
ENSDARG00000070586	si:ch211-173b8.2 [Source:ZFIN;Acc:ZDB-GENE-070705-82]	si:ch211-173b8.2	2.25441	1	3.33132	0.0396839
ENSDARG00000058605	V-set and immunoglobulin domain containing 10 [Source:HGNC Symbol;Acc:26078]	VSIG10	2.25093	0.0990056	2.21956	0.0894619
ENSDARG00000002967	pdgfa associated protein 1 [Source:ZFIN;Acc:ZDB-GENE-040426-942]	pdap1	2.24413	0.00273078	2.24663	0.0416515
ENSDARG00000062108	intermediate filament family orphan 1 [Source:HGNC Symbol;Acc:24970]	IFFO1 (2 of 2)	2.2441	0.0843281	1.81123	1
ENSDARG00000074301	cystathionase (cystathionine gamma-lyase) [Source:ZFIN;Acc:ZDB-GENE-030131-774]	cth	2.23418	2.17199e-09	2.85918	1.23629e-07
ENSDARG00000023026	plakophilin 2 [Source:ZFIN;Acc:ZDB-GENE-041210-167]	pkp2	2.23109	0.0263619	2.7327	0.00405281
ENSDARG00000055966	CASP8 and FADD-like apoptosis regulator [Source:ZFIN;Acc:ZDB-GENE-030826-3]	cflar	2.22753	0.0234617	1.85576	0.122022
ENSDARG00000051873	adenosylhomocysteinase-like 2 [Source:HGNC Symbol;Acc:22204]	AHCYL2 (2 of 2)	2.21543	0.00119652	1.952	0.0335298
ENSDARG00000078425	ornithine aminotransferase [Source:HGNC Symbol;Acc:8091]	OAT	2.2007	0.00382982	3.46158	6.47835e-06
ENSDARG00000031702	protein kinase, cGMP-dependent, type I [Source:HGNC Symbol;Acc:9414]	PRKG1	2.18745	0.0864121	1.29396	1
ENSDARG00000017835	BRF1 homolog, subunit of RNA polymerase III transcription initiation factor IIIBa [Source:ZFIN;Acc:ZDB-GENE-030131-6334]	brf1a	2.18183	0.635631	2.28539	0.0537921
ENSDARG00000022000	TNF receptor-associated factor 3 [Source:ZFIN;Acc:ZDB-GENE-040801-257]	traf3	2.17857	0.0160621	2.80907	0.0143796
ENSDARG00000010312	ceruloplasmin [Source:ZFIN;Acc:ZDB-GENE-010522-1]	cp	2.17673	0.139962	4.69302	2.14659e-12
ENSDARG00000012671	inhibin, beta Aa [Source:ZFIN;Acc:ZDB-GENE-000210-21]	inhbaa	2.17481	0.489968	3.58039	0.0253634
ENSDARG00000070050	secreted frizzled-related protein 2 [Source:ZFIN;Acc:ZDB-GENE-061013-293]	sfrp2	2.17167	0.000171004	2.01026	0.000424838
ENSDARG00000075977	proline rich 5 (renal) [Source:HGNC Symbol;Acc:31682]	PRR5	2.14978	6.13161e-08	2.10499	0.00262648
ENSDARG00000052244	zgc:158564 [Source:ZFIN;Acc:ZDB-GENE-070112-1662]	zgc:158564	2.14025	0.0379714	1.37615	1
ENSDARG00000008969	fibrinogen, B beta polypeptide [Source:ZFIN;Acc:ZDB-GENE-030131-9261]	fgb	2.13605	0.0845235	5.15302	3.16936e-07
ENSDARG00000059741	alpha-kinase 1 [Source:HGNC Symbol;Acc:20917]	ALPK1	2.12993	0.0175065	1.73263	0.218105
ENSDARG00000019302	MID1 interacting protein 1b [Source:ZFIN;Acc:ZDB-GENE-040426-1720]	mid1ip1b	2.12783	0.000225788	2.0856	0.011195
ENSDARG00000055837	Rho guanine nucleotide exchange factor (GEF) 1 [Source:HGNC Symbol;Acc:681]	ARHGEF1	2.12732	5.55053e-09	2.19217	7.88623e-09
ENSDARG00000091836	caspase 7, apoptosis-related cysteine peptidase [Source:ZFIN;Acc:ZDB-GENE-050522-506]	casp7	2.1265	0.0219692	2.62768	0.000294344
ENSDARG00000007955	isoleucyl-tRNA synthetase [Source:ZFIN;Acc:ZDB-GENE-030131-6325]	iars	2.1194	4.97539e-13	2.39851	2.48459e-07
ENSDARG00000061994	acetyl-CoA carboxylase beta [Source:ZFIN;Acc:ZDB-GENE-060526-132]	acacb	2.10834	1.94725e-06	1.91729	0.230016
ENSDARG00000044183	protein kinase, AMP-activated, beta 1 non-catalytic subunit, a [Source:ZFIN;Acc:ZDB-GENE-040718-377]	prkab1a	2.10492	0.0060531	1.83452	0.0495563
ENSDARG00000060494	glutamyl-prolyl-tRNA synthetase [Source:ZFIN;Acc:ZDB-GENE-030131-638]	eprs	2.09723	5.86188e-19	2.19367	1.03698e-16
ENSDARG00000044395	zinc finger protein 36, C3H type, homolog (mouse) [Source:HGNC Symbol;Acc:12862]	ZFP36	2.09437	2.00076e-07	2.10264	1.20312e-06
ENSDARG00000052693	si:dkey-172m14.1 [Source:ZFIN;Acc:ZDB-GENE-060526-221]	si:dkey-172m14.1	2.09362	0.0241476	2.19058	0.00573136
ENSDARG00000051956	iron-sulfur cluster assembly 1 [Source:ZFIN;Acc:ZDB-GENE-050626-94]	isca1	2.08789	0.0142252	2.26614	0.00455987
ENSDARG00000022763	hippocalcin-like 1 [Source:HGNC Symbol;Acc:5145]	HPCAL1	2.07958	0.0134533	1.62658	0.220661
ENSDARG00000094559	zgc:174855 [Source:ZFIN;Acc:ZDB-GENE-071004-74]	zgc:174855	2.07665	0.791817	2.56223	9.61037e-05
ENSDARG00000052661	receptor accessory protein 5 [Source:ZFIN;Acc:ZDB-GENE-030131-9181]	reep5	2.07477	3.31714e-10	2.29609	7.24852e-13
ENSDARG00000059001	pim-2 oncogene [Source:ZFIN;Acc:ZDB-GENE-000831-6]	pim2	2.06731	0.000186869	3.5433	1.21305e-12
ENSDARG00000020984	solute carrier family 16, member 10 (aromatic amino acid transporter) [Source:ZFIN;Acc:ZDB-GENE-040724-214]	slc16a10	2.0569	0.00163244	2.52183	3.13658e-05
ENSDARG00000037943	zgc:112484 [Source:ZFIN;Acc:ZDB-GENE-050417-155]	zgc:112484	2.05233	0.000735943	1.75542	0.0723906
ENSDARG00000088472	dedicator of cytokinesis 9a [Source:ZFIN;Acc:ZDB-GENE-091204-437]	dock9a	2.05185	0.00808418	1.92808	0.0275642
ENSDARG00000015575	cytochrome P450, family 3, subfamily c, polypeptide 1 [Source:ZFIN;Acc:ZDB-GENE-030131-3060]	cyp3c1	2.04656	0.0269145	2.71843	0.000744317
ENSDARG00000051913	discoidin domain receptor tyrosine kinase 2a [Source:ZFIN;Acc:ZDB-GENE-090316-2]	ddr2a	2.04337	0.0685893	2.81197	0.0162751
ENSDARG00000059035	P450 (cytochrome) oxidoreductase [Source:HGNC Symbol;Acc:9208]	POR (1 of 2)	2.03832	0.00705891	1.87186	0.00562034
ENSDARG00000074575	si:ch211-269i23.2 [Source:ZFIN;Acc:ZDB-GENE-090312-99]	si:ch211-269i23.2	2.03224	0.123509	2.20754	0.0327556
ENSDARG00000076962			2.02178	0.0375113	2.50677	2.1377e-06
ENSDARG00000079324	anoctamin 9 [Source:HGNC Symbol;Acc:20679]	ANO9 (1 of 2)	2.01257	0.0615242	1.75664	0.108903
ENSDARG00000060980	ATPase, aminophospholipid transporter, class I, type 8B, member 1 [Source:HGNC Symbol;Acc:3706]	ATP8B1	2.00515	0.00161944	1.36476	0.745414
ENSDARG00000044575	valyl-tRNA synthetase [Source:ZFIN;Acc:ZDB-GENE-010601-1]	vars	1.99881	6.44971e-11	2.1141	2.67697e-11
ENSDARG00000078659	transmembrane protein 176 [Source:ZFIN;Acc:ZDB-GENE-080902-2]	tmem176	1.99854	0.136042	2.72014	2.97686e-05
ENSDARG00000079528	human immunodeficiency virus type I enhancer binding protein 1 [Source:HGNC Symbol;Acc:4920]	HIVEP1	1.9929	0.0263619	1.49248	0.859281
ENSDARG00000007412	solute carrier family 2 (facilitated glucose transporter), member 1b [Source:ZFIN;Acc:ZDB-GENE-090915-1]	slc2a1b	1.97581	0.0304932	3.74163	2.84503e-07
ENSDARG00000006982	muscle segment homeobox D [Source:ZFIN;Acc:ZDB-GENE-980526-492]	msxd	1.97491	0.0233964	1.88096	0.00997287
ENSDARG00000078619	purine nucleoside phosphorylase 5a [Source:ZFIN;Acc:ZDB-GENE-040426-2553]	pnp5a	1.97382	0.00489414	1.97984	0.0536014
ENSDARG00000091952	MOB1, Mps One Binder kinase activator-like 1B (yeast) [Source:ZFIN;Acc:ZDB-GENE-030131-6506]	mob1a	1.97135	0.0111148	1.09103	1
ENSDARG00000089750	hypothetical protein LOC563390 [Source:RefSeq peptide;Acc:NP_001096585]	BX000534.3	1.97062	0.00627181	2.06649	0.00141761
ENSDARG00000042727	defects in morphology 1 homolog (S. cerevisiae) [Source:HGNC Symbol;Acc:26115]	DEM1	1.97014	0.609947	2.56825	0.0383324
ENSDARG00000079497	chromosome 8 open reading frame 4 [Source:HGNC Symbol;Acc:1357]	C5H8orf4 (1 of 2)	1.96977	0.137943	2.57977	0.000853906
ENSDARG00000039499	si:dkeyp-51c11.1 [Source:ZFIN;Acc:ZDB-GENE-030131-2524]	si:dkeyp-51c11.1	1.96663	0.020246	1.98117	0.0101476
ENSDARG00000023952	family with sequence similarity 167, member A [Source:HGNC Symbol;Acc:15549]	FAM167A	1.95136	0.0442752	2.66703	2.05451e-06
ENSDARG00000040380	rho guanine nucleotide exchange factor (GEF) 1 [Source:ZFIN;Acc:ZDB-GENE-030722-5]	arhgef1	1.94842	0.300038	1.8361	0.0594692
ENSDARG00000035622	X-box binding protein 1 [Source:ZFIN;Acc:ZDB-GENE-011210-2]	xbp1	1.94767	3.77549e-13	2.20513	2.10132e-17
ENSDARG00000052859	calcium binding protein P22 [Source:ZFIN;Acc:ZDB-GENE-030131-4086]	chp	1.94488	0.0813111	1.3394	1
ENSDARG00000055540	6-phosphofructo-2-kinase/fructose-2,6-biphosphatase 4 [Source:ZFIN;Acc:ZDB-GENE-051120-51]	pfkfb4	1.9428	0.0207147	2.40961	0.00325796
ENSDARG00000008388	matrix metalloproteinase 14b (membrane-inserted) [Source:ZFIN;Acc:ZDB-GENE-030901-2]	mmp14b	1.93973	3.9675e-07	1.9192	5.87019e-06
ENSDARG00000039987	human immunodeficiency virus type I enhancer binding protein 2 [Source:HGNC Symbol;Acc:4921]	HIVEP2 (1 of 2)	1.93711	0.344038	2.3932	0.000731184
ENSDARG00000074815	matrix-remodelling associated 5 [Source:ZFIN;Acc:ZDB-GENE-090312-22]	mxra5	1.93608	0.0856721	1.56988	0.697493
ENSDARG00000086821	zgc:110655 [Source:ZFIN;Acc:ZDB-GENE-050522-26]	zgc:110655	1.9354	0.000137407	1.63791	0.0150418
ENSDARG00000095351	si:ch73-308b14.1 [Source:ZFIN;Acc:ZDB-GENE-091204-411]	si:ch73-308b14.1	1.93441	9.36599e-07	2.33464	0.0863202
ENSDARG00000087921	phospholipase C, epsilon 1 [Source:HGNC Symbol;Acc:17175]	PLCE1	1.93107	0.082904	2.25439	0.00653243
ENSDARG00000012656	activating transcription factor 6 [Source:ZFIN;Acc:ZDB-GENE-041014-328]	atf6	1.91546	3.7811e-07	2.08332	4.77182e-08
ENSDARG00000052816	serine hydroxymethyltransferase 1 (soluble) [Source:ZFIN;Acc:ZDB-GENE-040426-1558]	shmt1	1.91153	1.13558e-07	2.36887	8.88307e-14
ENSDARG00000045748	stabilin 2 [Source:ZFIN;Acc:ZDB-GENE-041210-336]	stab2	1.90917	0.000240418	1.76624	0.00795179
ENSDARG00000015552	phosphatase and actin regulator 4a [Source:ZFIN;Acc:ZDB-GENE-051030-69]	phactr4a	1.90501	0.0635344	1.52279	0.271008
ENSDARG00000013681	shisa homolog 5 (Xenopus laevis) [Source:HGNC Symbol;Acc:30376]	SHISA5 (1 of 2)	1.90357	2.35536e-07	1.96078	2.72314e-07
ENSDARG00000038190	nudE nuclear distribution gene E homolog like 1 (A. nidulans) B [Source:ZFIN;Acc:ZDB-GENE-030131-5889]	ndel1b	1.90184	0.0366009	1.73784	0.0440017
ENSDARG00000021896	ArfGAP with SH3 domain, ankyrin repeat and PH domain 3 [Source:ZFIN;Acc:ZDB-GENE-050913-39]	asap3	1.90047	0.0275634	2.43921	0.000619228
ENSDARG00000061948	angiomotin like 2b [Source:ZFIN;Acc:ZDB-GENE-061103-307]	amotl2b	1.89444	0.00160679	2.33448	1.84973e-06
ENSDARG00000006598	serum/glucocorticoid regulated kinase 2b [Source:ZFIN;Acc:ZDB-GENE-060929-44]	sgk2b	1.88889	0.0263619	2.48687	3.59135e-05
ENSDARG00000067713	sorting nexin 18a [Source:ZFIN;Acc:ZDB-GENE-070705-339]	snx18a	1.88592	0.00351901	1.80204	0.00413896
ENSDARG00000070961	leptin receptor [Source:ZFIN;Acc:ZDB-GENE-080104-1]	lepr	1.88276	0.000122356	2.2154	9.97132e-06
ENSDARG00000077004	aldehyde dehydrogenase 1 family, member L1 [Source:ZFIN;Acc:ZDB-GENE-100519-4]	aldh1l1	1.88067	9.78877e-05	2.36465	2.74768e-08
ENSDARG00000062430	glycerol-3-phosphate dehydrogenase 2 (mitochondrial) [Source:ZFIN;Acc:ZDB-GENE-030131-4869]	gpd2	1.87979	0.0869907	1.55729	0.590897
ENSDARG00000032750	phenylalanyl-tRNA synthetase, alpha subunit [Source:ZFIN;Acc:ZDB-GENE-050512-2]	farsa	1.87762	6.82808e-08	2.17776	1.81301e-05
ENSDARG00000075192	YME1-like 1 (S. cerevisiae) [Source:HGNC Symbol;Acc:12843]	YME1L1 (2 of 2)	1.87521	5.2003e-06	2.90239	1.25728e-17
ENSDARG00000016864	phenylalanyl-tRNA synthetase, beta subunit [Source:ZFIN;Acc:ZDB-GENE-021206-2]	farsb	1.87513	6.8719e-07	2.39041	2.07379e-12
ENSDARG00000014004	eukaryotic translation initiation factor 2B, subunit 4 delta [Source:ZFIN;Acc:ZDB-GENE-030131-955]	eif2b4	1.86924	0.00334085	1.97476	1.6457e-07
ENSDARG00000034480			1.868	0.0285429	1.12526	1
ENSDARG00000059679	zgc:158343 [Source:ZFIN;Acc:ZDB-GENE-061201-9]	zgc:158343	1.86605	0.567468	2.28128	0.0344899
ENSDARG00000039605	methionine adenosyltransferase I, alpha [Source:ZFIN;Acc:ZDB-GENE-030131-6127]	mat1a	1.86414	3.24454e-07	2.62101	1.89293e-16
ENSDARG00000063375	phosphotriesterase related [Source:ZFIN;Acc:ZDB-GENE-060825-190]	pter	1.86257	0.42517	5.29827	9.20728e-06
ENSDARG00000029075	6-phosphofructo-2-kinase/fructose-2,6-biphosphatase 4, like [Source:ZFIN;Acc:ZDB-GENE-031031-4]	pfkfb4l	1.85556	0.000118271	2.52959	0.0402063
ENSDARG00000015856	solute carrier family 25, member 40 [Source:ZFIN;Acc:ZDB-GENE-040718-52]	slc25a40	1.85495	0.422809	3.00144	0.00141761
ENSDARG00000074589	Ras and Rab interactor 2 [Source:ZFIN;Acc:ZDB-GENE-090312-194]	rin2	1.8524	0.0114661	1.70193	0.0500686
ENSDARG00000016470	annexin A5b [Source:ZFIN;Acc:ZDB-GENE-030131-9076]	anxa5b	1.85153	0.000199481	1.73532	0.0124737
ENSDARG00000074806	actin filament associated protein 1-like 2 [Source:HGNC Symbol;Acc:25901]	AFAP1L2	1.84812	0.0304932	2.15212	0.00114352
ENSDARG00000061370	tRNA splicing endonuclease 34 homolog (S. cerevisiae) [Source:HGNC Symbol;Acc:15506]	TSEN34	1.84389	0.242766	3.15778	0.000230544
ENSDARG00000053091	B double prime 1, subunit of RNA polymerase III transcription initiation factor IIIB [Source:HGNC Symbol;Acc:13652]	BDP1 (2 of 2)	1.84195	0.0801782	1.33734	1
ENSDARG00000073930	tryptophanyl-tRNA synthetase [Source:HGNC Symbol;Acc:12729]	WARS	1.84188	0.0183192	1.96132	0.00333267
ENSDARG00000039502			1.83505	0.460056	2.96744	0.00135903
ENSDARG00000076069	Protein FAM100A [Source:UniProtKB/Swiss-Prot;Acc:Q6DGM1]	CR318663.1	1.83037	0.337948	2.60471	0.0770439
ENSDARG00000037835	polymerase (RNA) III (DNA directed) polypeptide K [Source:ZFIN;Acc:ZDB-GENE-040718-291]	polr3k	1.82756	0.208747	2.73984	0.00654194
ENSDARG00000018404	keratin 18 [Source:ZFIN;Acc:ZDB-GENE-030411-6]	krt18	1.82716	0.000312221	2.29609	1.58895e-19
ENSDARG00000070452	transmembrane protein 66 [Source:HGNC Symbol;Acc:28789]	TMEM66	1.82604	0.0775775	2.07878	0.00318398
ENSDARG00000040334	methionine adenosyltransferase II, alpha [Source:ZFIN;Acc:ZDB-GENE-030131-2049]	mat2a	1.82248	6.71093e-11	1.62482	1.63225e-05
ENSDARG00000007671	growth hormone receptor b [Source:ZFIN;Acc:ZDB-GENE-071119-4]	ghrb	1.82081	0.0241476	1.64753	0.856529
ENSDARG00000079675	synaptopodin 2 [Source:HGNC Symbol;Acc:17732]	SYNPO2 (1 of 2)	1.82067	0.00925123	1.1955	1
ENSDARG00000087844	pleckstrin homology domain containing, family N member 1 [Source:ZFIN;Acc:ZDB-GENE-090313-357]	plekhn1	1.81888	0.201151	2.26391	0.00676567
ENSDARG00000091317	hormonally up-regulated Neu-associated kinase [Source:HGNC Symbol;Acc:13326]	HUNK	1.81781	0.000648089	1.56316	0.819932
ENSDARG00000028027	tripartite motif containing 63 [Source:HGNC Symbol;Acc:16007]	TRIM63 (1 of 2)	1.81564	2.19342e-05	1.91225	4.25235e-05
ENSDARG00000069912	high mobility group AT-hook 2 [Source:ZFIN;Acc:ZDB-GENE-030131-3148]	hmga2	1.81544	0.0388028	-1.13424	1
ENSDARG00000034568	fat storage-inducing transmembrane protein 2 [Source:ZFIN;Acc:ZDB-GENE-050508-5]	fitm2	1.8107	0.590544	2.40858	0.0416515
ENSDARG00000059070	glycyl-tRNA synthetase [Source:HGNC Symbol;Acc:4162]	GARS	1.80646	7.7908e-11	1.9743	9.42872e-11
ENSDARG00000055893	nicotinamide nucleotide adenylyltransferase 1 [Source:ZFIN;Acc:ZDB-GENE-050417-101]	nmnat1	1.80536	0.545828	3.27768	0.0014539
ENSDARG00000019038	small G protein signaling modulator 3 [Source:ZFIN;Acc:ZDB-GENE-040426-2635]	sgsm3	1.80455	0.00903395	1.80463	0.037497
ENSDARG00000008237	seryl-tRNA synthetase [Source:ZFIN;Acc:ZDB-GENE-040831-1]	sars	1.80219	2.40173e-05	1.89159	1.2241e-08
ENSDARG00000061591	ATP-binding cassette, sub-family B (MDR/TAP), member 10 [Source:ZFIN;Acc:ZDB-GENE-040525-2]	abcb10	1.80199	0.159205	1.75789	0.0884265
ENSDARG00000021938	MAD homolog 9 (Drosophila) [Source:ZFIN;Acc:ZDB-GENE-031014-1]	smad9	1.79814	0.300041	2.09212	0.0069317
ENSDARG00000075672	PMS2 postmeiotic segregation increased 2 (S. cerevisiae) [Source:ZFIN;Acc:ZDB-GENE-030131-686]	pms2	1.79401	0.0414175	1.59396	0.371139
ENSDARG00000024371	cadherin 1, epithelial [Source:ZFIN;Acc:ZDB-GENE-010606-1]	cdh1	1.79388	0.136617	1.99572	3.00664e-08
ENSDARG00000060207	TNF receptor-associated factor 7 [Source:ZFIN;Acc:ZDB-GENE-070112-2212]	traf7	1.79332	0.0432374	1.56678	0.0978956
ENSDARG00000074435	tetratricopeptide repeat domain 19 [Source:HGNC Symbol;Acc:26006]	TTC19	1.7894	0.227039	2.87541	0.00148464
ENSDARG00000020759	ETS-related factor1 [Source:ZFIN;Acc:ZDB-GENE-980526-335]	ef1	1.7786	0.00280321	1.99689	0.00057453
ENSDARG00000039225	vacuolar protein sorting 13 homolog A (S. cerevisiae) [Source:ZFIN;Acc:ZDB-GENE-030926-1]	vps13a	1.7767	1.15298e-07	1.9129	0.0692982
ENSDARG00000078550	zgc:194839 [Source:ZFIN;Acc:ZDB-GENE-081022-153]	zgc:194839	1.77546	0.0896877	1.23467	1
ENSDARG00000036541	rhomboid 5 homolog 1 (Drosophila) [Source:ZFIN;Acc:ZDB-GENE-040704-75]	rhbdf1	1.77372	0.00323912	1.64512	0.00135007
ENSDARG00000076765	DDHD domain containing 2 [Source:ZFIN;Acc:ZDB-GENE-080519-4]	ddhd2	1.76554	0.793066	2.73786	0.0270586
ENSDARG00000015887	beta-2-microglobulin [Source:HGNC Symbol;Acc:914]	B2M (2 of 3)	1.76313	0.0234617	1.66115	0.176945
ENSDARG00000074424	inhibitor of Bruton agammaglobulinemia tyrosine kinase [Source:ZFIN;Acc:ZDB-GENE-030131-6246]	ibtk	1.7608	0.00495033	1.43263	0.876578
ENSDARG00000029072	core promoter element binding protein [Source:ZFIN;Acc:ZDB-GENE-021115-9]	copeb	1.7501	1.49664e-06	2.127	2.14524e-05
ENSDARG00000027088	prostaglandin D2 synthase [Source:ZFIN;Acc:ZDB-GENE-030131-8436]	ptgds	1.74965	0.105242	1.8252	0.000341792
ENSDARG00000033370	peptidylprolyl isomerase (cyclophilin)-like 3 [Source:HGNC Symbol;Acc:9262]	PPIL3	1.74897	0.398238	3.51029	1.42868e-05
ENSDARG00000089002	zgc:171646 [Source:ZFIN;Acc:ZDB-GENE-071004-16]	ube2e1	1.74729	1.06899e-05	1.80785	3.59135e-05
ENSDARG00000037358	polymerase (RNA) III (DNA directed) polypeptide E [Source:ZFIN;Acc:ZDB-GENE-030131-8462]	polr3e	1.74571	0.000337977	1.71321	0.121838
ENSDARG00000061123	aldehyde dehydrogenase 18 family, member A1 [Source:ZFIN;Acc:ZDB-GENE-030131-5602]	aldh18a1	1.73873	1.94344e-06	1.51485	0.00222091
ENSDARG00000061391	grainyhead-like 1 (Drosophila) [Source:ZFIN;Acc:ZDB-GENE-030131-3665]	grhl1	1.73872	0.0385627	1.48799	0.317114
ENSDARG00000069048	serine (or cysteine) peptidase inhibitor, clade F, member 1 [Source:ZFIN;Acc:ZDB-GENE-040912-2]	serpinf1	1.73745	0.0201506	1.56802	0.155488
ENSDARG00000068587	Rab geranylgeranyltransferase, beta subunit [Source:ZFIN;Acc:ZDB-GENE-040426-2116]	rabggtb	1.73267	0.00345738	1.4966	0.0894576
ENSDARG00000087900	zinc finger protein 648 [Source:HGNC Symbol;Acc:18190]	ZNF648	1.73265	0.0562503	1.19255	1
ENSDARG00000057241	tumor necrosis factor (ligand) superfamily, member 10 like 2 [Source:ZFIN;Acc:ZDB-GENE-040718-335]	tnfsf10l2	1.72577	0.104116	2.34365	0.000406445
ENSDARG00000002445	PR domain containing 1a, with ZNF domain [Source:ZFIN;Acc:ZDB-GENE-030131-2193]	prdm1a	1.72339	0.0165485	2.05659	0.00070691
ENSDARG00000034187	calmodulin 3b (phosphorylase kinase, delta) [Source:ZFIN;Acc:ZDB-GENE-030131-527]	calm3b	1.72266	0.178591	1.83616	1.38152e-05
ENSDARG00000003216	annexin A2a [Source:ZFIN;Acc:ZDB-GENE-030131-4282]	anxa2a	1.71834	0.00219688	1.56438	0.00178465
ENSDARG00000003693	histidyl-tRNA synthetase [Source:ZFIN;Acc:ZDB-GENE-040912-152]	hars	1.71644	4.87788e-05	1.85954	1.67496e-05
ENSDARG00000004078	acyl-CoA synthetase long-chain family member 4a [Source:ZFIN;Acc:ZDB-GENE-040426-1565]	acsl4a	1.71627	0.142385	2.07145	2.7595e-05
ENSDARG00000043285	zinc finger protein 295 [Source:HGNC Symbol;Acc:13083]	ZNF295	1.71614	0.0563974	1.95445	0.0109726
ENSDARG00000077237	regulatory factor X, 7 [Source:HGNC Symbol;Acc:25777]	RFX7 (1 of 2)	1.71598	0.0419832	1.87362	0.0397496
ENSDARG00000020656	protein kinase, cGMP-dependent, type Ia [Source:ZFIN;Acc:ZDB-GENE-040426-1308]	prkg1a	1.71466	0.00871395	2.21203	0.0440017
ENSDARG00000041346	si:ch1073-392o20.2 [Source:ZFIN;Acc:ZDB-GENE-091204-431]	si:ch1073-392o20.2	1.71439	0.000469388	1.91328	0.000123377
ENSDARG00000042630	heme binding protein 2 [Source:HGNC Symbol;Acc:15716]	HEBP2	1.70842	0.289013	1.87923	0.0472835
ENSDARG00000043802	membrane-spanning 4-domains, subfamily A, member 17A.9 [Source:ZFIN;Acc:ZDB-GENE-050320-79]	ms4a17a.9	1.70659	1	2.25532	0.0344899
ENSDARG00000059202	tetraspanin 2 [Source:HGNC Symbol;Acc:20659]	TSPAN2 (2 of 2)	1.70644	0.865095	2.19641	0.0964496
ENSDARG00000078989	alpha-kinase 3 [Source:HGNC Symbol;Acc:17574]	ALPK3 (1 of 2)	1.7059	0.0248056	1.6062	0.0505096
ENSDARG00000074316	integrin, alpha 1 [Source:HGNC Symbol;Acc:6134]	ITGA1	1.70579	0.0541528	1.60732	0.180687
ENSDARG00000063430	thrombospondin 1 [Source:HGNC Symbol;Acc:11785]	THBS1 (2 of 2)	1.70308	0.0314878	2.07057	0.00204343
ENSDARG00000077495	protein tyrosine phosphatase, non-receptor type 9, a [Source:ZFIN;Acc:ZDB-GENE-101027-1]	ptpn9a	1.69908	0.000225628	1.43031	0.116914
ENSDARG00000067796	ClpX caseinolytic peptidase X homolog (E. coli) [Source:HGNC Symbol;Acc:2088]	CLPX (3 of 3)	1.69533	0.00351901	1.88807	4.23226e-05
ENSDARG00000059826	cartilage acidic protein 1a [Source:ZFIN;Acc:ZDB-GENE-030131-9704]	crtac1a	1.693	0.969302	4.16394	0.0103364
ENSDARG00000010316	glutaminyl-tRNA synthetase [Source:ZFIN;Acc:ZDB-GENE-040426-1011]	qars	1.6874	0.000102581	1.68359	0.0180127
ENSDARG00000055632	smoothelin, like [Source:ZFIN;Acc:ZDB-GENE-040212-1]	smtnl	1.68077	0.0239206	1.3844	0.59306
ENSDARG00000035985	family with sequence similarity 210, member A [Source:HGNC Symbol;Acc:28346]	FAM210A (1 of 2)	1.67302	0.213145	1.85938	0.0321652
ENSDARG00000004840	Ras association (RalGDS/AF-6) domain family 1 [Source:ZFIN;Acc:ZDB-GENE-040912-14]	rassf1	1.67002	0.0737938	1.40884	0.170527
ENSDARG00000044125	zgc:92903 [Source:ZFIN;Acc:ZDB-GENE-040718-162]	zgc:92903	1.66999	0.182858	2.73576	0.000362662
ENSDARG00000038232	zgc:112964 [Source:ZFIN;Acc:ZDB-GENE-050306-47]	zgc:112964	1.66959	0.0064341	1.42515	0.395363
ENSDARG00000002303	exportin, tRNA (nuclear export receptor for tRNAs) [Source:ZFIN;Acc:ZDB-GENE-041210-4]	xpot	1.66873	3.69214e-06	1.837	2.65838e-08
ENSDARG00000028017	tumor protein p53 inducible nuclear protein 1 [Source:ZFIN;Acc:ZDB-GENE-031018-3]	tp53inp1	1.66502	0.00376585	2.50017	3.00664e-08
ENSDARG00000035253	natriuretic peptide receptor C/guanylate cyclase C (atrionatriuretic peptide receptor C) [Source:ZFIN;Acc:ZDB-GENE-060531-91]	npr3	1.66389	0.00274939	1.67589	0.00389897
ENSDARG00000013175	copine III [Source:ZFIN;Acc:ZDB-GENE-040426-763]	cpne3	1.66145	0.0207683	2.18058	1.96781e-07
ENSDARG00000039931	solute carrier family 25, member 33 [Source:ZFIN;Acc:ZDB-GENE-040426-2183]	slc25a33	1.6611	0.0559643	1.87768	0.00254745
ENSDARG00000075527	zgc:174154 [Source:ZFIN;Acc:ZDB-GENE-071004-116]	zgc:174154	1.65593	1	2.55082	0.0681173
ENSDARG00000059906	syndecan 4 [Source:ZFIN;Acc:ZDB-GENE-061111-1]	sdc4	1.65259	7.93485e-07	1.86623	4.48326e-10
ENSDARG00000078772	neighbor of BRCA1 gene 1 [Source:HGNC Symbol;Acc:6746]	NBR1 (1 of 2)	1.65149	0.0212737	2.19607	0.000341792
ENSDARG00000036695	calcium binding and coiled-coil domain 1 [Source:ZFIN;Acc:ZDB-GENE-030131-6911]	calcoco1	1.64969	0.0853615	1.68	0.0396839
ENSDARG00000075349	si:ch73-138n13.1 [Source:ZFIN;Acc:ZDB-GENE-091204-448]	si:ch73-138n13.1	1.64852	0.0113126	1.30244	1
ENSDARG00000035519	histone cluster 1, H1a [Source:HGNC Symbol;Acc:4715]	HIST1H1A	1.64789	1.11453e-05	2.09879	2.65864e-10
ENSDARG00000006275	interferon regulatory factor 2 binding protein 2b [Source:ZFIN;Acc:ZDB-GENE-040426-2574]	irf2bp2b	1.64251	0.399563	1.77216	0.000116792
ENSDARG00000018566	filamin C, gamma [Source:HGNC Symbol;Acc:3756]	FLNC (2 of 2)	1.64181	0.025684	1.23424	0.972833
ENSDARG00000063539	solute carrier family 25 (mitochondrial carrier; ornithine transporter) member 15a [Source:ZFIN;Acc:ZDB-GENE-070112-1072]	slc25a15a	1.64136	1	Inf	0.0191582
ENSDARG00000071014	S100 calcium binding protein U [Source:ZFIN;Acc:ZDB-GENE-030131-3121]	s100u	1.63669	0.00339733	1.54889	0.0128956
ENSDARG00000042977	nuclear factor, interleukin 3 regulated [Source:ZFIN;Acc:ZDB-GENE-040822-28]	nfil3	1.63601	0.0353038	2.40837	5.8855e-06
ENSDARG00000013976	annexin A13 [Source:ZFIN;Acc:ZDB-GENE-010406-1]	anxa13	1.63461	0.00394725	1.87863	0.000106858
ENSDARG00000021787	ATP-binding cassette, sub-family B (MDR/TAP), member 5 [Source:ZFIN;Acc:ZDB-GENE-030131-6414]	abcb5	1.63414	0.0271938	1.77447	0.531674
ENSDARG00000069433	tyrosine kinase, non-receptor, 2b [Source:ZFIN;Acc:ZDB-GENE-030131-7427]	tnk2b	1.63176	0.308635	1.82814	0.0405587
ENSDARG00000055504	CD68 molecule [Source:HGNC Symbol;Acc:1693]	CD68	1.63083	0.123604	1.84681	0.0279006
ENSDARG00000045695	myelocytomatosis oncogene a [Source:ZFIN;Acc:ZDB-GENE-990415-162]	myca	1.62977	0.00540454	1.5237	0.956566
ENSDARG00000020926	cAMP responsive element binding protein 3-like 3 like [Source:ZFIN;Acc:ZDB-GENE-040426-2942]	creb3l3l	1.62642	0.0197389	2.11726	5.75535e-06
ENSDARG00000044142	acyl-CoA synthetase short-chain family member 1 [Source:ZFIN;Acc:ZDB-GENE-050320-139]	acss1	1.62426	0.0702553	2.10334	0.280272
ENSDARG00000003035	heat shock protein 9 [Source:ZFIN;Acc:ZDB-GENE-030828-12]	hspa9	1.62334	7.52257e-07	1.73795	1.32319e-07
ENSDARG00000010789	homer homolog 3 (Drosophila) [Source:HGNC Symbol;Acc:17514]	HOMER3	1.62024	0.00351901	1.64701	0.0145776
ENSDARG00000043531	jun proto-oncogene [Source:ZFIN;Acc:ZDB-GENE-030131-7859]	jun	1.62018	0.00633783	2.13877	1.29306e-10
ENSDARG00000086795	transcription termination factor, RNA polymerase II [Source:HGNC Symbol;Acc:12398]	TTF2	1.61546	0.0817384	1.74128	0.00549203
ENSDARG00000088636	wu:fa03e10 [Source:ZFIN;Acc:ZDB-GENE-030131-6721]	wu:fa03e10	1.61493	0.652075	1.70594	6.18505e-05
ENSDARG00000069054	glutamate-ammonia ligase (glutamine synthase) a [Source:ZFIN;Acc:ZDB-GENE-030131-688]	glula	1.61385	0.0103252	2.19953	3.75758e-08
ENSDARG00000035859	angiopoietin-like 4 [Source:HGNC Symbol;Acc:16039]	ANGPTL4	1.61076	0.00118373	2.90661	4.66272e-06
ENSDARG00000015506	Kruppel-like factor 5a [Source:ZFIN;Acc:ZDB-GENE-090312-167]	klf5a	1.60833	0.179996	1.60526	0.0566618
ENSDARG00000006266	signal transduction and activation of transcription 1a [Source:ZFIN;Acc:ZDB-GENE-980526-499]	stat1a	1.60496	0.574154	2.10709	0.00366751
ENSDARG00000010752	acyl-CoA synthetase long-chain family member 4, like [Source:ZFIN;Acc:ZDB-GENE-030131-6493]	acsl4l	1.60252	0.310244	1.88528	0.040361
ENSDARG00000041609	adenosine deaminase, RNA-specific, B1 [Source:ZFIN;Acc:ZDB-GENE-000627-2]	adarb1	1.59901	0.078718	1.39571	0.290873
ENSDARG00000008275	kelch-like 24 (Drosophila) [Source:HGNC Symbol;Acc:25947]	KLHL24 (1 of 2)	1.5883	0.69287	3.13028	0.0100508
ENSDARG00000076945	si:dkeyp-51f12.6 [Source:ZFIN;Acc:ZDB-GENE-070705-549]	si:dkeyp-51f12.6	1.58745	0.175624	1.6591	0.00453399
ENSDARG00000091652	5'-3' exoribonuclease 1 [Source:ZFIN;Acc:ZDB-GENE-040426-1203]	xrn1	1.58666	0.000604526	1.84835	1.46144e-06
ENSDARG00000059301	3-hydroxy-3-methylglutaryl-Coenzyme A reductase b [Source:ZFIN;Acc:ZDB-GENE-051108-1]	hmgcrb	1.58642	0.0132012	1.67161	0.00649693
ENSDARG00000026964	hexokinase 2 [Source:ZFIN;Acc:ZDB-GENE-040426-2017]	hk2	1.58412	0.50769	1.71901	0.0976896
ENSDARG00000006314	integrin, alpha V [Source:ZFIN;Acc:ZDB-GENE-060616-382]	itgav	1.58098	0.000856774	1.35233	0.182713
ENSDARG00000025032	nuclear receptor subfamily 3, group C, member 1 (glucocorticoid receptor) [Source:ZFIN;Acc:ZDB-GENE-050522-503]	nr3c1	1.57904	0.034591	1.37215	0.368477
ENSDARG00000069282	BCL2 binding component 3 [Source:ZFIN;Acc:ZDB-GENE-070119-4]	bbc3	1.57763	0.805253	2.47889	0.00298149
ENSDARG00000018411	MAP kinase interacting serine/threonine kinase 1 [Source:ZFIN;Acc:ZDB-GENE-080220-11]	mknk1	1.57348	0.0853615	1.99646	0.121053
ENSDARG00000077938	CD248 molecule, endosialin b [Source:ZFIN;Acc:ZDB-GENE-050309-46]	cd248b	1.56669	0.280709	1.91422	0.000435209
ENSDARG00000004877	rho-associated, coiled-coil containing protein kinase 2b [Source:ZFIN;Acc:ZDB-GENE-060125-2]	rock2b	1.56306	0.0169735	1.66022	0.00406706
ENSDARG00000079727	selenoprotein P, plasma, 1b [Source:ZFIN;Acc:ZDB-GENE-030311-2]	sepp1b	1.5611	0.619786	2.52097	0.00148464
ENSDARG00000044220	lysyl-tRNA synthetase [Source:ZFIN;Acc:ZDB-GENE-021115-8]	kars	1.55928	6.82166e-06	1.51859	4.86829e-05
ENSDARG00000020000	SH3-domain binding protein 4a [Source:ZFIN;Acc:ZDB-GENE-040303-3]	sh3bp4a	1.55555	0.0158069	1.5184	0.0389395
ENSDARG00000058688	adiponectin receptor 2 [Source:ZFIN;Acc:ZDB-GENE-041210-60]	adipor2	1.55121	0.0241254	1.64486	0.00476102
ENSDARG00000032242	troponin T2c, cardiac [Source:ZFIN;Acc:ZDB-GENE-030520-1]	tnnt2c	1.55094	0.0155773	1.51071	0.00405521
ENSDARG00000062177	discoidin, CUB and LCCL domain containing 2 [Source:ZFIN;Acc:ZDB-GENE-070112-1822]	dcbld2	1.54712	0.00122542	1.64057	0.000230544
ENSDARG00000018903	aminoacyl tRNA synthetase complex-interacting multifunctional protein 2 [Source:HGNC Symbol;Acc:20609]	AIMP2	1.54688	0.254533	1.72595	0.0237474
ENSDARG00000007825	mitogen-activated protein kinase kinase 1 [Source:ZFIN;Acc:ZDB-GENE-040426-2759]	map2k1	1.54289	0.190451	1.76929	0.0448033
ENSDARG00000079444	cryptochrome 2 (photolyase-like) [Source:HGNC Symbol;Acc:2385]	CRY2 (2 of 2)	1.54097	0.973866	2.477	0.0320962
ENSDARG00000006553	related RAS viral (r-ras) oncogene homolog [Source:ZFIN;Acc:ZDB-GENE-041010-217]	rras	1.53937	0.0486301	1.67403	0.000621137
ENSDARG00000070625	ectonucleotide pyrophosphatase/phosphodiesterase 5 [Source:ZFIN;Acc:ZDB-GENE-041014-10]	enpp5	1.53066	0.251508	1.72652	0.058497
ENSDARG00000011459	gelsolin a [Source:ZFIN;Acc:ZDB-GENE-030131-9653]	gsna	1.5296	0.035583	1.74589	0.00447548
ENSDARG00000005122	ATPase, Ca++ transporting, cardiac muscle, slow twitch 2b [Source:ZFIN;Acc:ZDB-GENE-030131-867]	atp2a2b	1.52741	0.000235488	1.40311	0.0369131
ENSDARG00000039515	activating transcription factor 4b1 (tax-responsive enhancer element B67) [Source:ZFIN;Acc:ZDB-GENE-040426-2340]	atf4b1	1.52654	0.000596252	1.94534	5.72827e-07
ENSDARG00000077641	thrombospondin 3a [Source:ZFIN;Acc:ZDB-GENE-020708-3]	thbs3a	1.52498	0.349649	2.71645	1.13151e-05
ENSDARG00000076486	acid phosphatase 1, soluble [Source:ZFIN;Acc:ZDB-GENE-050327-12]	acp1	1.52417	0.0880646	1.74688	0.0211862
ENSDARG00000056623	phosphatase and tensin homolog B (mutated in multiple advanced cancers 1) [Source:ZFIN;Acc:ZDB-GENE-030616-47]	ptenb	1.52271	0.0158069	1.42238	0.0505096
ENSDARG00000009779	myeloid cell leukemia sequence 1a [Source:ZFIN;Acc:ZDB-GENE-000511-7]	mcl1a	1.52083	0.156684	1.87138	1.69729e-05
ENSDARG00000036588	zgc:64115 [Source:ZFIN;Acc:ZDB-GENE-040426-2149]	zgc:64115	1.51626	0.17308	2.11048	0.00249774
ENSDARG00000013670	hypoxia up-regulated 1 [Source:ZFIN;Acc:ZDB-GENE-030131-5344]	hyou1	1.51306	0.0177325	1.30148	0.522674
ENSDARG00000054058	H1 histone family, member X [Source:ZFIN;Acc:ZDB-GENE-030131-1228]	h1fx	1.51174	0.00698723	2.04676	0.0575913
ENSDARG00000079504	mitofusin 2 [Source:ZFIN;Acc:ZDB-GENE-081105-44]	mfn2	1.51065	0.0864121	1.92194	0.000460704
ENSDARG00000028517	HMG-box transcription factor 1 [Source:ZFIN;Acc:ZDB-GENE-050522-414]	hbp1	1.50961	0.695355	2.13932	0.0958305
ENSDARG00000059304	coiled-coil-helix-coiled-coil-helix domain containing 2 [Source:ZFIN;Acc:ZDB-GENE-040426-1737]	chchd2	1.50948	0.471778	1.61256	0.000621137
ENSDARG00000017339	glutamate-ammonia ligase (glutamine synthase) b [Source:ZFIN;Acc:ZDB-GENE-030131-8417]	glulb	1.50655	1.67701e-05	1.44335	0.000985556
ENSDARG00000019845	PDZ and LIM domain 1 (elfin) [Source:ZFIN;Acc:ZDB-GENE-030131-5227]	pdlim1	1.50386	0.0738124	1.91633	0.000200082
ENSDARG00000062272	AFG3 ATPase family gene 3-like 2 (S. cerevisiae) [Source:HGNC Symbol;Acc:315]	AFG3L2	1.49983	0.639734	1.58863	0.0337684
ENSDARG00000095072	hypothetical protein LOC564906 [Source:RefSeq peptide;Acc:NP_001096588]	BX000534.6	1.49574	0.925242	1.97952	0.0400976
ENSDARG00000043128	claudin e [Source:ZFIN;Acc:ZDB-GENE-010328-5]	cldne	1.49528	0.0307392	1.75257	6.43507e-07
ENSDARG00000074094	transglutaminase 2b [Source:ZFIN;Acc:ZDB-GENE-030131-2576]	tgm2b	1.49234	0.0867121	1.76387	0.000117656
ENSDARG00000040534	epithelial cell adhesion molecule [Source:HGNC Symbol;Acc:11529]	EPCAM	1.49158	0.685047	1.59228	0.000256084
ENSDARG00000007477	F-box protein 8 [Source:ZFIN;Acc:ZDB-GENE-060421-7091]	fbxo8	1.48965	0.531611	2.00058	0.00471808
ENSDARG00000043416	tumor necrosis factor, alpha-induced protein 2 [Source:HGNC Symbol;Acc:11895]	TNFAIP2 (1 of 3)	1.48819	1	2.26826	0.00325487
ENSDARG00000019564	ArfGAP with SH3 domain, ankyrin repeat and PH domain 2b [Source:ZFIN;Acc:ZDB-GENE-030131-5060]	asap2b	1.48558	0.127747	1.54088	0.0775163
ENSDARG00000052638	family with sequence similarity 210, member B [Source:HGNC Symbol;Acc:16102]	FAM210B	1.48527	0.491529	1.69263	0.0327556
ENSDARG00000070651	protein kinase C, delta [Source:HGNC Symbol;Acc:9399]	PRKCD (1 of 2)	1.48475	0.107746	1.61576	0.0595258
ENSDARG00000044619	baculoviral IAP repeat-containing 2 [Source:ZFIN;Acc:ZDB-GENE-030825-6]	birc2	1.48324	0.00373266	1.83946	9.20728e-06
ENSDARG00000075593	tripartite motif-containing 71 [Source:ZFIN;Acc:ZDB-GENE-040128-1]	trim71	1.48318	0.00376837	1.67259	1.63225e-05
ENSDARG00000044688	dual specificity phosphatase 4 [Source:ZFIN;Acc:ZDB-GENE-040426-709]	dusp4	1.4825	1	2.22537	0.0725356
ENSDARG00000004060	basic helix-loop-helix family, member e40 [Source:ZFIN;Acc:ZDB-GENE-030131-3133]	bhlhe40	1.47736	0.00372021	1.68963	4.86829e-05
ENSDARG00000013704	LAG1 homolog, ceramide synthase 2 (S. cerevisiae) [Source:ZFIN;Acc:ZDB-GENE-020808-2]	lass2	1.47518	0.373924	1.9942	0.00523826
ENSDARG00000062674	BTB (POZ) domain containing 10a [Source:ZFIN;Acc:ZDB-GENE-070410-41]	btbd10a	1.47482	0.0140336	1.66086	0.0145776
ENSDARG00000044551	ATG9 autophagy related 9 homolog A (S. cerevisiae) [Source:ZFIN;Acc:ZDB-GENE-070209-65]	atg9a	1.46035	0.922395	1.88667	0.0978956
ENSDARG00000021372	transducer of ERBB2, 1b [Source:ZFIN;Acc:ZDB-GENE-040426-2151]	tob1b	1.45792	0.021472	1.96482	8.13007e-05
ENSDARG00000086746	proline dehydrogenase (oxidase) 1 [Source:HGNC Symbol;Acc:9453]	PRODH (2 of 3)	1.45727	0.0978944	1.75536	0.000903329
ENSDARG00000075014	sequestosome 1 [Source:ZFIN;Acc:ZDB-GENE-040426-2204]	sqstm1	1.45712	0.208832	1.5874	0.0111541
ENSDARG00000023673	serine peptidase inhibitor, Kunitz type 1 a [Source:ZFIN;Acc:ZDB-GENE-040426-2169]	spint1a	1.45625	0.0294615	1.60365	0.0100781
ENSDARG00000075434	chromosome 22 open reading frame 28 [Source:HGNC Symbol;Acc:26935]	C4H22orf28	1.44861	0.313952	2.13261	4.19962e-05
ENSDARG00000055897	zgc:154093 [Source:ZFIN;Acc:ZDB-GENE-061103-517]	zgc:154093	1.44816	0.683034	2.29181	0.00208002
ENSDARG00000093019	si:dkey-83k24.5 [Source:ZFIN;Acc:ZDB-GENE-081104-440]	si:dkey-83k24.5	1.44542	1	3.06674	0.0536014
ENSDARG00000063708	TANK-binding kinase 1 [Source:ZFIN;Acc:ZDB-GENE-060512-359]	tbk1	1.44415	0.225091	1.51836	0.0775163
ENSDARG00000035308	growth factor receptor-bound protein 10 [Source:HGNC Symbol;Acc:4564]	GRB10 (1 of 2)	1.44391	0.69287	2.25077	0.00196558
ENSDARG00000041397	eukaryotic translation initiation factor 2B, subunit 2 beta [Source:ZFIN;Acc:ZDB-GENE-040426-2605]	eif2b2	1.44166	0.269547	1.91363	7.4914e-06
ENSDARG00000031317	pancreatic progenitor cell differentiation and proliferation factor b [Source:ZFIN;Acc:ZDB-GENE-030131-8247]	ppdpfb	1.42438	0.0046108	1.77527	1.00907e-07
ENSDARG00000070047	regulator of G-protein signalling 4 [Source:ZFIN;Acc:ZDB-GENE-030131-9839]	rgs4	1.42056	0.530084	2.95517	0.0209069
ENSDARG00000013144	ATPase, Na+/K+ transporting, beta 1a polypeptide [Source:ZFIN;Acc:ZDB-GENE-001127-3]	atp1b1a	1.41725	0.0176232	1.82409	3.79055e-07
ENSDARG00000019122	hatching enzyme 1b [Source:ZFIN;Acc:ZDB-GENE-030131-2100]	he1b	1.41605	1	1.85304	2.86712e-05
ENSDARG00000035837	chromosome 16 open reading frame 52 [Source:HGNC Symbol;Acc:27087]	C12H16orf52	1.41199	1	2.75057	0.0252887
ENSDARG00000037889	wingless-type MMTV integration site family, member 9B [Source:ZFIN;Acc:ZDB-GENE-080201-1]	wnt9b	1.41074	0.884492	2.40611	0.00258256
ENSDARG00000002791	ATPase, Na+/K+ transporting, alpha 1 polypeptide [Source:ZFIN;Acc:ZDB-GENE-001212-1]	atp1a1	1.40841	0.00235899	1.55555	7.58134e-05
ENSDARG00000021975	chromosome 6 open reading frame 72 [Source:HGNC Symbol;Acc:21074]	C20H6orf72	1.40788	0.206409	1.77253	0.00284016
ENSDARG00000089413	myelin basic protein [Source:HGNC Symbol;Acc:6925]	MBP	1.40316	0.346478	2.08498	0.000301822
ENSDARG00000018806	cathepsin C [Source:ZFIN;Acc:ZDB-GENE-030619-9]	ctsc	1.38934	0.562296	1.88362	0.0346821
ENSDARG00000045123	5-oxoprolinase [Source:RefSeq peptide;Acc:NP_001186988]	CR847562.1	1.38416	0.642698	1.54994	0.0703086
ENSDARG00000057767	nudix (nucleoside diphosphate linked moiety X)-type motif 4a [Source:ZFIN;Acc:ZDB-GENE-031010-33]	nudt4a	1.37909	1	1.77431	0.0637315
ENSDARG00000058159	importin 8 [Source:ZFIN;Acc:ZDB-GENE-060503-3]	ipo8	1.37383	0.0813777	1.69537	5.6123e-05
ENSDARG00000088330	si:ch211-5k11.2 [Source:ZFIN;Acc:ZDB-GENE-061207-39]	si:ch211-5k11.2	1.36672	0.00677781	1.55548	0.00563114
ENSDARG00000053773	vestigial like 2b [Source:ZFIN;Acc:ZDB-GENE-050809-113]	vgll2b	1.3653	1	2.79066	0.0120187
ENSDARG00000076838	apolipoprotein M [Source:HGNC Symbol;Acc:13916]	APOM	1.36449	1	2.20288	0.0285293
ENSDARG00000042780	apolipoprotein B (including Ag(x) antigen) [Source:HGNC Symbol;Acc:603]	APOB (1 of 3)	1.36395	1	2.30909	2.74416e-06
ENSDARG00000016867	ring finger protein 128a [Source:ZFIN;Acc:ZDB-GENE-030131-1044]	rnf128a	1.36307	0.914052	1.86252	0.0229573
ENSDARG00000028957	v-maf musculoaponeurotic fibrosarcoma oncogene homolog f (avian) [Source:ZFIN;Acc:ZDB-GENE-040426-1280]	maff	1.36256	0.593661	1.71721	0.0302225
ENSDARG00000089159	si:dkeyp-89c11.2 [Source:ZFIN;Acc:ZDB-GENE-041210-202]	si:dkeyp-89c11.2	1.36162	1	2.01589	0.0404812
ENSDARG00000077177	mitogen-activated protein kinase kinase 4b [Source:ZFIN;Acc:ZDB-GENE-080721-13]	map2k4b	1.36094	0.469632	1.50774	0.0413965
ENSDARG00000053619	steroid receptor RNA activator 1 [Source:ZFIN;Acc:ZDB-GENE-040625-6]	sra1	1.35602	0.997699	1.9344	0.0101476
ENSDARG00000054530	arginyl-tRNA synthetase [Source:ZFIN;Acc:ZDB-GENE-030131-9014]	rars	1.35393	0.237043	1.57414	0.0398202
ENSDARG00000036102	CTD (carboxy-terminal domain, RNA polymerase II, polypeptide A) small phosphatase 2 [Source:HGNC Symbol;Acc:17077]	CTDSP2	1.35173	0.0565477	1.75927	1.01884e-06
ENSDARG00000010785	thrombospondin 1 [Source:ZFIN;Acc:ZDB-GENE-020708-1]	thbs1	1.34942	0.58241	1.63979	6.00555e-05
ENSDARG00000058690	cingulin [Source:HGNC Symbol;Acc:17429]	CGN (2 of 2)	1.34877	0.835338	1.73711	0.0610161
ENSDARG00000016319	complement component 9 [Source:ZFIN;Acc:ZDB-GENE-050522-442]	c9	1.34587	0.9609	6.03839	3.76402e-06
ENSDARG00000041645	sb:cb37 [Source:ZFIN;Acc:ZDB-GENE-030131-9800]	sb:cb37	1.34202	1	3.32583	0.00365571
ENSDARG00000019113	MOB1, Mps One Binder kinase activator-like 2A (yeast) [Source:ZFIN;Acc:ZDB-GENE-030131-4091]	mobkl2a	1.34109	0.612069	1.57518	0.0531565
ENSDARG00000023062	cysteine-rich, angiogenic inducer, 61 [Source:ZFIN;Acc:ZDB-GENE-040426-3]	cyr61	1.3368	1	1.70997	0.00318559
ENSDARG00000069820	GPN-loop GTPase 2 [Source:ZFIN;Acc:ZDB-GENE-041010-86]	gpn2	1.33397	1	2.37995	0.000191629
ENSDARG00000042751	RIO kinase 3 (yeast) [Source:ZFIN;Acc:ZDB-GENE-040801-133]	riok3	1.33201	0.217807	1.61808	0.00234693
ENSDARG00000059120	pim-1 oncogene [Source:ZFIN;Acc:ZDB-GENE-061013-139]	pim1	1.33028	0.0669345	1.50725	0.00243802
ENSDARG00000007603	syntaxin binding protein 2 [Source:ZFIN;Acc:ZDB-GENE-040426-2482]	stxbp2	1.32934	0.74021	1.72048	0.0288682
ENSDARG00000078864	LATS, large tumor suppressor, homolog 2 (Drosophila) [Source:ZFIN;Acc:ZDB-GENE-050119-6]	lats2	1.32744	0.342329	1.86514	0.000174031
ENSDARG00000032868	phosphodiesterase 4B, cAMP-specific [Source:HGNC Symbol;Acc:8781]	PDE4B (1 of 3)	1.32268	0.358871	1.68221	0.00627888
ENSDARG00000058551	popeye domain containing 3 [Source:ZFIN;Acc:ZDB-GENE-040624-10]	popdc3	1.31973	1	1.82386	0.00209601
ENSDARG00000092358	si:ch211-114l13.11 [Source:ZFIN;Acc:ZDB-GENE-070424-111]	si:ch211-114l13.11	1.31892	1	1.74144	0.0868993
ENSDARG00000070914	dual specificity phosphatase 6 [Source:ZFIN;Acc:ZDB-GENE-030613-1]	dusp6	1.31365	0.139003	1.51725	0.00440708
ENSDARG00000022727	EPH receptor A2 [Source:HGNC Symbol;Acc:3386]	EPHA2 (1 of 2)	1.31309	0.450298	1.69113	0.000313328
ENSDARG00000076968	family with sequence similarity 100, member B [Source:HGNC Symbol;Acc:28438]	FAM100B	1.31077	0.371371	1.80993	0.00051179
ENSDARG00000014465	Rho guanine nucleotide exchange factor (GEF) 25b [Source:ZFIN;Acc:ZDB-GENE-080225-17]	arhgef25b	1.30818	1	1.89458	0.040621
ENSDARG00000052746	glutamate receptor, ionotropic, N-methyl D-aspartate-associated protein 1 (glutamate binding) [Source:ZFIN;Acc:ZDB-GENE-040426-1367]	grina	1.30505	0.678901	1.75435	0.000126812
ENSDARG00000043182	zgc:113255 [Source:ZFIN;Acc:ZDB-GENE-050327-45]	zgc:113255	1.29552	0.997476	1.53891	0.0405587
ENSDARG00000071150	capicua homolog (Drosophila) [Source:HGNC Symbol;Acc:14214]	CIC (2 of 2)	1.29224	0.799361	1.71098	0.00712454
ENSDARG00000022832			1.29196	1	2.1268	0.000309294
ENSDARG00000007836	cathepsin L, 1 a [Source:ZFIN;Acc:ZDB-GENE-030131-106]	ctsl1a	1.29119	0.0772059	1.8157	2.91554e-09
ENSDARG00000025147	Cd63 antigen [Source:ZFIN;Acc:ZDB-GENE-030131-180]	cd63	1.2853	0.397668	1.65725	0.00060223
ENSDARG00000009544	claudin b [Source:ZFIN;Acc:ZDB-GENE-010328-2]	cldnb	1.28143	0.745026	1.53362	0.0779339
ENSDARG00000052789	antizyme inhibitor 1a [Source:ZFIN;Acc:ZDB-GENE-050417-20]	azin1a	1.28035	1	1.5628	0.05718
ENSDARG00000075904	regulatory factor X, 1b (influences HLA class II expression) [Source:ZFIN;Acc:ZDB-GENE-041008-101]	rfx1b	1.27926	0.992898	1.52628	0.0831012
ENSDARG00000054616	claudin i [Source:ZFIN;Acc:ZDB-GENE-010328-9]	cldni	1.27823	0.110413	1.56355	0.000211282
ENSDARG00000000857	mitogen-activated protein kinase 14a [Source:ZFIN;Acc:ZDB-GENE-010202-2]	mapk14a	1.27403	0.715676	1.57502	0.00990834
ENSDARG00000001470	si:ch211-287j19.6 [Source:ZFIN;Acc:ZDB-GENE-070705-176]	si:ch211-287j19.6	1.27356	1	2.01666	0.037691
ENSDARG00000036252	related RAS viral (r-ras) oncogene homolog 2 [Source:ZFIN;Acc:ZDB-GENE-050417-352]	rras2	1.27248	0.712016	1.65522	0.00410697
ENSDARG00000059406	v-raf-1 murine leukemia viral oncogene homolog 1b [Source:ZFIN;Acc:ZDB-GENE-090826-2]	raf1b	1.27244	0.916544	1.51394	0.070488
ENSDARG00000022767	apolipoprotein B, like [Source:ZFIN;Acc:ZDB-GENE-030131-9732]	apobl	1.27235	0.677348	2.63618	1.66972e-08
ENSDARG00000076833	ATPase, Na+/K+ transporting, beta 1b polypeptide [Source:ZFIN;Acc:ZDB-GENE-001127-4]	atp1b1b	1.26191	0.893866	1.53168	0.0828804
ENSDARG00000025693	TMEM9 domain family, member B [Source:ZFIN;Acc:ZDB-GENE-030131-4656]	tmem9b	1.25824	1	2.14857	0.011944
ENSDARG00000002362	family with sequence similarity 100, member Aa [Source:ZFIN;Acc:ZDB-GENE-040718-191]	fam100aa	1.25802	1	1.93816	0.0500686
ENSDARG00000056601	pleckstrin homology domain containing, family A (phosphoinositide binding specific) member 3 [Source:ZFIN;Acc:ZDB-GENE-040426-1252]	plekha3	1.2566	1	2.46442	0.0160505
ENSDARG00000019897	1-acylglycerol-3-phosphate O-acyltransferase 6 (lysophosphatidic acid acyltransferase, zeta) [Source:HGNC Symbol;Acc:20880]	AGPAT6	1.25131	0.641247	1.51295	0.0342633
ENSDARG00000014692	zinc finger protein 622 [Source:ZFIN;Acc:ZDB-GENE-050927-1]	znf622	1.24565	1	1.82529	0.00835896
ENSDARG00000041119	carcinoembryonic antigen-related cell adhesion molecule 1 [Source:ZFIN;Acc:ZDB-GENE-010724-14]	ceacam1	1.24039	1	1.97614	0.0509007
ENSDARG00000027199	MAD homolog 1 (Drosophila) [Source:ZFIN;Acc:ZDB-GENE-991119-8]	smad1	1.23814	0.799361	1.52704	0.0397496
ENSDARG00000036848	solute carrier family 43, member 2a [Source:ZFIN;Acc:ZDB-GENE-040426-964]	slc43a2a	1.23709	1	1.66821	0.0230805
ENSDARG00000061916	transmembrane protein 51b [Source:ZFIN;Acc:ZDB-GENE-030131-5373]	tmem51b	1.23411	1	2.42267	0.0989515
ENSDARG00000089936	selenoprotein W, 2b [Source:ZFIN;Acc:ZDB-GENE-030428-2]	sepw2b	1.23312	1	1.57467	0.0993355
ENSDARG00000031565	finTRIM family, member 67 [Source:ZFIN;Acc:ZDB-GENE-060312-27]	ftr67	1.23202	1	1.79565	0.0546182
ENSDARG00000053853	solute carrier family 13 (sodium-dependent dicarboxylate transporter), member 2 [Source:ZFIN;Acc:ZDB-GENE-040426-2389]	slc13a2	1.22456	1	5.32284	0.0283588
ENSDARG00000032653	family with sequence similarity 60, member A [Source:ZFIN;Acc:ZDB-GENE-041210-166]	fam60a	1.22326	0.914052	1.78927	0.00199506
ENSDARG00000036282	ribonuclease T2 [Source:ZFIN;Acc:ZDB-GENE-030131-2513]	rnaset2	1.21867	1	1.84791	0.0320721
ENSDARG00000054304	homeodomain leucine zipper gene [Source:ZFIN;Acc:ZDB-GENE-030616-592]	homez	1.2167	0.731393	1.55153	0.0157509
ENSDARG00000016979	peptidase (mitochondrial processing) beta [Source:ZFIN;Acc:ZDB-GENE-050220-10]	pmpcb	1.20906	1	1.56338	0.0655318
ENSDARG00000052690	arrestin domain containing 3 [Source:HGNC Symbol;Acc:29263]	ARRDC3	1.2075	0.759869	1.52884	0.00900241
ENSDARG00000014047	claudin 7b [Source:ZFIN;Acc:ZDB-GENE-001103-5]	cldn7b	1.20578	0.739486	1.52333	0.00449128
ENSDARG00000001870	ATPase, Na+/K+ transporting, alpha 1a.4 polypeptide [Source:ZFIN;Acc:ZDB-GENE-001212-4]	atp1a1a.4	1.20012	0.903408	1.83527	8.13007e-05
ENSDARG00000038559	H1 histone family, member 0 [Source:HGNC Symbol;Acc:4714]	H1F0	1.1931	0.865832	1.59758	0.00142542
ENSDARG00000053152	protein-L-isoaspartate (D-aspartate) O-methyltransferase domain containing 1 [Source:ZFIN;Acc:ZDB-GENE-030131-5387]	pcmtd1	1.18941	1	1.93937	0.0462512
ENSDARG00000021443	zinc finger protein 36, C3H type-like 1b [Source:ZFIN;Acc:ZDB-GENE-030131-2391]	zfp36l1b	1.18681	1	1.83064	4.99844e-05
ENSDARG00000025788	calcineurin B homologous protein 2 [Source:ZFIN;Acc:ZDB-GENE-030131-5810]	chp2	1.18445	1	2.09466	0.0405303
ENSDARG00000036107	thioredoxin interacting protein a [Source:ZFIN;Acc:ZDB-GENE-030804-10]	txnipa	1.17239	0.605438	2.09325	5.87019e-06
ENSDARG00000005104	LIM domain kinase 2 [Source:ZFIN;Acc:ZDB-GENE-040718-398]	limk2	1.16865	1	1.59484	0.0100115
ENSDARG00000052846	follistatin a [Source:ZFIN;Acc:ZDB-GENE-990714-11]	fsta	1.16316	1	2.12176	1.90019e-05
ENSDARG00000068478	glutathione peroxidase 4a [Source:ZFIN;Acc:ZDB-GENE-030410-2]	gpx4a	1.16008	1	2.31024	0.00262648
ENSDARG00000094771	si:dkey-104k17.1 [Source:ZFIN;Acc:ZDB-GENE-060531-68]	si:dkey-104k17.1	1.15321	1	14.1418	0.00403104
ENSDARG00000005112	cadherin 17, LI cadherin (liver-intestine) [Source:ZFIN;Acc:ZDB-GENE-030910-3]	cdh17	1.15128	1	1.91072	0.00453399
ENSDARG00000062909	furin (paired basic amino acid cleaving enzyme) a [Source:ZFIN;Acc:ZDB-GENE-040901-1]	furina	1.14795	1	1.55688	0.0452214
ENSDARG00000040295	apolipoprotein Eb [Source:ZFIN;Acc:ZDB-GENE-980526-368]	apoeb	1.14788	1	1.86206	6.85388e-08
ENSDARG00000086911	si:dkey-100n23.5 [Source:ZFIN;Acc:ZDB-GENE-070912-347]	si:dkey-100n23.5	1.14302	1	2.80886	0.002358
ENSDARG00000058891	neural precursor cell expressed, developmentally down-regulated 9 [Source:HGNC Symbol;Acc:7733]	NEDD9 (1 of 2)	1.13866	1	1.6304	0.0764665
ENSDARG00000021004	complement component 5 [Source:HGNC Symbol;Acc:1331]	C5	1.13711	1	2.6268	0.0808686
ENSDARG00000040298	apolipoprotein A-IV [Source:ZFIN;Acc:ZDB-GENE-030131-1263]	apoa4	1.12922	1	1.92613	1.16971e-07
ENSDARG00000061120	solute carrier family 43, member 2b [Source:ZFIN;Acc:ZDB-GENE-041212-6]	slc43a2b	1.10578	1	2.01632	3.68118e-05
ENSDARG00000023111	plasminogen [Source:ZFIN;Acc:ZDB-GENE-030131-1411]	plg	1.10437	1	2.21493	0.0086169
ENSDARG00000017386	sine oculis binding protein homolog (Drosophila) b [Source:ZFIN;Acc:ZDB-GENE-041210-8]	sobpb	1.09948	1	1.97919	0.044226
ENSDARG00000001721	otoconin 90 [Source:ZFIN;Acc:ZDB-GENE-070912-300]	oc90	1.09555	1	1.73441	0.0496325
ENSDARG00000015662	phospholipase A2, group XIIB [Source:ZFIN;Acc:ZDB-GENE-040426-2771]	pla2g12b	1.07366	1	2.12729	0.0770439
ENSDARG00000027310	Uncharacterized protein [Source:UniProtKB/TrEMBL;Acc:E7EZF4]	BX004812.1	1.06638	1	1.61341	0.00522118
ENSDARG00000069135	protein phosphatase 1, regulatory subunit 15A [Source:HGNC Symbol;Acc:14375]	PPP1R15A	1.03959	1	2.60568	7.56728e-10
ENSDARG00000036900	complement factor I [Source:HGNC Symbol;Acc:5394]	CFI	1.03881	1	2.89177	0.00646887
ENSDARG00000036028	arrestin domain containing 3b [Source:ZFIN;Acc:ZDB-GENE-040912-182]	arrdc3b	1.03576	1	1.62004	0.00174098
ENSDARG00000024966	MAP/microtubule affinity-regulating kinase 4 [Source:HGNC Symbol;Acc:13538]	MARK4 (1 of 2)	1.01535	1	1.55381	0.0167388
ENSDARG00000092170	apolipoprotein C-I like [Source:ZFIN;Acc:ZDB-GENE-030131-1074]	apoc1l	1.00478	1	1.61783	2.49032e-05
ENSDARG00000012076	apolipoprotein A-I [Source:ZFIN;Acc:ZDB-GENE-990415-14]	apoa1	-1.02199	1	1.86847	0.00103741
ENSDARG00000039131	ATPase, Na+/K+ transporting, alpha 1a.3 polypeptide [Source:ZFIN;Acc:ZDB-GENE-001212-3]	atp1a1a.3	-1.03964	1	1.90306	0.0528876
ENSDARG00000015866	zgc:193613 [Source:ZFIN;Acc:ZDB-GENE-030131-1046]	zgc:193613	-1.07208	1	2.22097	3.79403e-08
ENSDARG00000053973	fetuin B [Source:ZFIN;Acc:ZDB-GENE-050208-4]	fetub	-1.07784	1	2.82635	7.24391e-13
ENSDARG00000019763	acid phosphatase 5a, tartrate resistant [Source:ZFIN;Acc:ZDB-GENE-040426-2864]	acp5a	-1.12353	1	3.38292	0.0211429
ENSDARG00000086583	apolipoprotein A-I [Source:HGNC Symbol;Acc:600]	APOA1 (2 of 2)	-1.13915	1	2.76463	4.42669e-18
ENSDARG00000013430	betaine-homocysteine methyltransferase [Source:ZFIN;Acc:ZDB-GENE-030131-947]	bhmt	-1.18847	1	1.54223	0.000985556
ENSDARG00000006427	fatty acid binding protein 2, intestinal [Source:ZFIN;Acc:ZDB-GENE-991019-5]	fabp2	-1.19852	1	1.90978	0.0316836
ENSDARG00000090850	serine (or cysteine) proteinase inhibitor, clade A (alpha-1 antiproteinase, antitrypsin), member 1, like [Source:ZFIN;Acc:ZDB-GENE-040721-3]	serpina1l	-1.26749	1	2.37387	0.000230544
ENSDARG00000071601	parvalbumin 9 [Source:ZFIN;Acc:ZDB-GENE-030805-4]	pvalb9	-1.30833	0.720211	1.6816	0.041042
ENSDARG00000041490	zgc:161979 [Source:ZFIN;Acc:ZDB-GENE-030131-5217]	zgc:161979	-1.51326	1	2.23506	0.00397969
ENSDARG00000095863	zgc:161979 [Source:ZFIN;Acc:ZDB-GENE-030131-5217]	zgc:161979	-1.55188	1	2.10087	2.92569e-08
ENSDARG00000059227	fatty acid binding protein 1b, tandem duplicate 1 [Source:ZFIN;Acc:ZDB-GENE-050522-96]	fabp1b.1	-1.58391	0.349649	2.10931	0.000465856
ENSDARG00000040574	zgc:136410 [Source:ZFIN;Acc:ZDB-GENE-060421-6071]	zgc:136410	-1.67482	1	1.75037	0.0536014
ENSDARG00000093732	si:dkey-157g20.2 [Source:ZFIN;Acc:ZDB-GENE-070705-300]	si:dkey-157g20.2	-2.48542	0.154902	2.95342	0.0369495
ENSDARG00000091737	zona pellucida glycoprotein 2.2 [Source:ZFIN;Acc:ZDB-GENE-010622-1]	zp2.2	-4.08479	1	Inf	0.0940022
ENSDARG00000095687	HtrA serine peptidase 2 [Source:HGNC Symbol;Acc:14348]	HTRA2 (6 of 31)			16.8544	0.035128
Down-regulated genes
ENSDARG00000055290	macrophage expressed 1 [Source:ZFIN;Acc:ZDB-GENE-030131-7347]	mpeg1	Inf down	0.00866302	-11.2091	0.236319
ENSDARG00000090538	si:ch211-154o6.3 [Source:ZFIN;Acc:ZDB-GENE-030131-1030]	si:ch211-154o6.3	Inf down	0.000344209	-1.53023	1
ENSDARG00000095324	UDP-N-acetyl-alpha-D-galactosamine:polypeptide N-acetylgalactosaminyltransferase 8b [Source:ZFIN;Acc:ZDB-GENE-041210-84]	galnt8b	Inf down	0.0428153	1.60974	1
ENSDARG00000088589	si:dkey-165a24.2 [Source:ZFIN;Acc:ZDB-GENE-050506-38]	si:dkey-165a24.2	-55.3178	2.57279e-15	-21.7836	7.10963e-09
ENSDARG00000088870	si:dkey-265e15.5 [Source:ZFIN;Acc:ZDB-GENE-081104-6]	si:dkey-265e15.5	-30.9152	0.0696961	Inf down	0.166871
ENSDARG00000032553	egl nine homolog 3 (C. elegans) [Source:ZFIN;Acc:ZDB-GENE-040426-2541]	egln3	-26.2388	1.21444e-24	-6.8484	0.174245
ENSDARG00000012388	Uncharacterized protein [Source:UniProtKB/TrEMBL;Acc:F1R6I1]	CU855779.1	-14.9245	0.00267067	Inf down	0.226355
ENSDARG00000035602	D-amino-acid oxidase 1 [Source:ZFIN;Acc:ZDB-GENE-050913-127]	dao.1	-8.11457	8.05875e-06	-7.30106	5.6803e-05
ENSDARG00000071082	prolyl 4-hydroxylase, alpha polypeptide I b [Source:ZFIN;Acc:ZDB-GENE-030131-4089]	p4ha1b	-7.78528	1.18828e-37	-3.85849	1.49829e-10
ENSDARG00000078962			-7.28391	0.00918946	-2.79011	0.421767
ENSDARG00000087440	si:dkey-165a24.4 [Source:ZFIN;Acc:ZDB-GENE-050411-6]	si:dkey-165a24.4	-7.17878	0.00426569	-3.83678	0.323062
ENSDARG00000093137	si:ch211-218d20.10 [Source:ZFIN;Acc:ZDB-GENE-070912-191]	si:ch211-218d20.10	-6.43248	0.037528	-3.83404	1
ENSDARG00000056873	actinodin3 [Source:ZFIN;Acc:ZDB-GENE-040724-185]	and3	-6.3043	6.07337e-05	-7.68077	2.56441e-32
ENSDARG00000056376	ankyrin repeat domain 37 [Source:ZFIN;Acc:ZDB-GENE-070308-1]	ankrd37	-5.65096	9.71028e-06	-2.99564	0.00997287
ENSDARG00000055723	heat shock cognate 70-kd protein, like [Source:ZFIN;Acc:ZDB-GENE-050321-1]	hsp70l	-4.4819	0.0501704	-1.6681	1
ENSDARG00000010423	nephrosin [Source:ZFIN;Acc:ZDB-GENE-040420-2]	npsn	-4.46775	0.0489791	-4.92931	0.000901801
ENSDARG00000021924	heat shock cognate 70-kd protein, like [Source:RefSeq peptide;Acc:NP_001107061]	hsp70.3	-3.82584	1.56882e-05	-6.37132	2.08373e-15
ENSDARG00000068997	si:ch211-223g7.7 [Source:ZFIN;Acc:ZDB-GENE-050420-18]	si:ch211-223g7.7	-3.73022	1	-5.98254	0.0736237
ENSDARG00000019365	zgc:110712 [Source:ZFIN;Acc:ZDB-GENE-050417-50]	zgc:110712	-3.22117	0.00495033	-1.96506	0.118211
ENSDARG00000092362	si:ch73-46h18.6 [Source:ZFIN;Acc:ZDB-GENE-110405-1]	si:ch73-46h18.6	-3.08455	0.00551057	-7.03149	0.131908
ENSDARG00000031915	hypoxia-inducible factor 1, alpha subunit inhibitor [Source:ZFIN;Acc:ZDB-GENE-030826-19]	hif1an	-2.92435	1.11569e-14	-1.78302	0.00528144
ENSDARG00000045230			-2.85924	0.00705891	-1.61319	1
ENSDARG00000019521	myeloid-specific peroxidase [Source:ZFIN;Acc:ZDB-GENE-030131-9460]	mpx	-2.84474	0.0744176	-5.05839	0.037691
ENSDARG00000055192	zgc:136930 [Source:ZFIN;Acc:ZDB-GENE-060312-16]	zgc:136930	-2.67052	6.13149e-05	-3.70073	2.03399e-12
ENSDARG00000042375	phosphofructokinase, liver [Source:HGNC Symbol;Acc:8876]	PFKL (2 of 2)	-2.65232	0.0027773	-1.79559	1
ENSDARG00000056248	wu:fb15e04 [Source:ZFIN;Acc:ZDB-GENE-030131-8568]	wu:fb15e04	-2.51617	0.000501222	-2.64339	0.000937481
ENSDARG00000020364	fructose-1,6-bisphosphatase 1b [Source:ZFIN;Acc:ZDB-GENE-021206-11]	fbp1b	-2.46694	0.0370968	1.65529	0.38728
ENSDARG00000007015	olfactomedin 2 [Source:HGNC Symbol;Acc:17189]	OLFM2 (2 of 2)	-2.41819	0.0202895	-1.82732	0.584075
ENSDARG00000039949	fin bud initiation factor homolog (zebrafish) [Source:HGNC Symbol;Acc:33747]	FIBIN (2 of 2)	-2.40599	0.071984	-1.89391	0.472202
ENSDARG00000073750	crystallin, gamma M2d9 [Source:ZFIN;Acc:ZDB-GENE-081105-81]	crygm2d9	-2.38442	0.35365	-2.6179	6.46383e-06
ENSDARG00000079229	zinc finger protein 414 [Source:HGNC Symbol;Acc:20630]	ZNF414	-2.3656	1.96364e-05	-1.28999	0.876578
ENSDARG00000031952	myoglobin [Source:ZFIN;Acc:ZDB-GENE-040426-1430]	mb	-2.36553	0.0207147	-1.97079	0.408035
ENSDARG00000071336	macrophage migration inhibitory factor [Source:ZFIN;Acc:ZDB-GENE-080708-1]	mif	-2.35945	0.0914639	-1.31833	1
ENSDARG00000037618	DNA-damage-inducible transcript 4 [Source:HGNC Symbol;Acc:24944]	DDIT4	-2.32035	4.32969e-10	1.47261	0.972833
ENSDARG00000053571	2-aminoethanethiol (cysteamine) dioxygenase b [Source:ZFIN;Acc:ZDB-GENE-040426-2267]	adob	-2.23126	0.00163244	-1.67075	0.124083
ENSDARG00000005423	phosphoglycerate mutase 1a [Source:ZFIN;Acc:ZDB-GENE-030131-1827]	pgam1a	-2.22586	0.0453625	-1.65562	0.127424
ENSDARG00000091511	glutathione peroxidase 7 [Source:ZFIN;Acc:ZDB-GENE-050522-419]	gpx7	-2.20998	0.0854021	-1.68836	0.219591
ENSDARG00000056938	keratocan [Source:ZFIN;Acc:ZDB-GENE-041210-165]	kera	-2.20075	0.166419	-2.25411	0.00764912
ENSDARG00000087301	crystallin, gamma M2d14 [Source:ZFIN;Acc:ZDB-GENE-070822-20]	crygm2d14	-2.12136	0.012203	-2.47628	0.0108839
ENSDARG00000021343	WD repeat and SOCS box-containing 1 [Source:ZFIN;Acc:ZDB-GENE-030131-1946]	wsb1	-2.08239	2.58105e-15	-1.20867	0.932104
ENSDARG00000077403	collagen, type VIII, alpha 1a [Source:ZFIN;Acc:ZDB-GENE-070912-274]	col8a1a	-2.08108	2.68671e-06	-1.69036	0.00432825
ENSDARG00000037961	reticulocalbin 3, EF-hand calcium binding domain [Source:ZFIN;Acc:ZDB-GENE-040625-175]	rcn3	-2.07774	0.0314767	-2.36783	0.00649693
ENSDARG00000091148	zgc:162402 [Source:ZFIN;Acc:ZDB-GENE-070424-32]	zgc:162402	-2.03851	1.16172e-07	-2.13219	1.37659e-07
ENSDARG00000086658	si:ch211-212n6.16 [Source:ZFIN;Acc:ZDB-GENE-081105-133]	si:ch211-212n6.16	-2.03451	7.65592e-06	-2.16645	5.72927e-07
ENSDARG00000079302	actinodin2 [Source:ZFIN;Acc:ZDB-GENE-041105-2]	and2	-2.01281	0.084662	-2.65235	8.85138e-20
ENSDARG00000034358	jumonji domain containing 6 [Source:ZFIN;Acc:ZDB-GENE-040426-17]	jmjd6	-2.00958	0.00931512	-2.01431	0.00286615
ENSDARG00000012311	myozenin 2a [Source:ZFIN;Acc:ZDB-GENE-040426-1880]	myoz2a	-1.96309	0.00948644	-1.09799	1
ENSDARG00000042962	DiGeorge syndrome critical region gene 2 [Source:ZFIN;Acc:ZDB-GENE-040718-404]	dgcr2	-1.95986	0.0990056	-1.04059	1
ENSDARG00000076572	crystallin, gamma M2d7 [Source:ZFIN;Acc:ZDB-GENE-060918-5]	crygm2d7	-1.95222	0.0239137	-3.23818	2.06491e-07
ENSDARG00000041078	choline kinase alpha [Source:ZFIN;Acc:ZDB-GENE-050208-149]	chka	-1.94207	0.0147069	1.00232	1
ENSDARG00000004632	egl nine homolog 1 (C. elegans) [Source:ZFIN;Acc:ZDB-GENE-040718-338]	egln1	-1.91883	0.000572204	-1.61674	0.0705227
ENSDARG00000029995	troponin I, skeletal, fast 2b.2 [Source:ZFIN;Acc:ZDB-GENE-040801-9]	tnni2b.2	-1.86977	0.0597709	-2.39435	0.378752
ENSDARG00000036139	lactase-like a [Source:ZFIN;Acc:ZDB-GENE-040718-233]	lctla	-1.86954	0.227039	-2.21307	0.0397496
ENSDARG00000063003	alkB, alkylation repair homolog 5 (E. coli) [Source:ZFIN;Acc:ZDB-GENE-061013-602]	alkbh5	-1.86423	0.0749445	-1.26436	1
ENSDARG00000074667	AKT1 substrate 1 (proline-rich) [Source:ZFIN;Acc:ZDB-GENE-030131-482]	akt1s1	-1.85781	0.000184964	-1.30384	0.6349
ENSDARG00000024746	heat shock protein 90-alpha 2 [Source:ZFIN;Acc:ZDB-GENE-031001-3]	hsp90a.2	-1.85675	0.0511395	-3.83542	4.22062e-18
ENSDARG00000043973	zinc finger protein 292 [Source:HGNC Symbol;Acc:18410]	ZNF292 (1 of 2)	-1.83079	1.01678e-07	-1.83735	2.27147e-06
ENSDARG00000091639	scinderin like a [Source:ZFIN;Acc:ZDB-GENE-030131-2005]	scinla	-1.80016	0.392376	-1.8907	0.077251
ENSDARG00000069415	collagen, type XVII, alpha 1a [Source:ZFIN;Acc:ZDB-GENE-090313-107]	col17a1a	-1.79718	0.0659188	-1.88337	0.000551215
ENSDARG00000090467		CABZ01074130.1	-1.77887	2.42853e-05	-1.75742	0.000263231
ENSDARG00000023160	small nuclear ribonucleoprotein 40 (U5) [Source:ZFIN;Acc:ZDB-GENE-040426-978]	snrnp40	-1.77837	0.00491678	-1.44891	0.509237
ENSDARG00000030349	crystallin, beta A2a [Source:ZFIN;Acc:ZDB-GENE-040625-8]	cryba2a	-1.76408	1.21693e-06	-1.71984	2.14524e-05
ENSDARG00000086912	zgc:86723 [Source:ZFIN;Acc:ZDB-GENE-040625-154]	zgc:86723	-1.75431	0.000287751	-2.47031	9.66313e-08
ENSDARG00000069826	crystallin, gamma M2d15 [Source:ZFIN;Acc:ZDB-GENE-040718-322]	crygm2d15	-1.74922	0.139552	-3.21362	0.0566618
ENSDARG00000059746	procollagen-lysine 1, 2-oxoglutarate 5-dioxygenase 1a [Source:ZFIN;Acc:ZDB-GENE-030131-3165]	plod1a	-1.74419	0.000344449	-1.04094	1
ENSDARG00000075521	carboxypeptidase Z [Source:HGNC Symbol;Acc:2333]	CPZ	-1.74012	0.0858049	-1.51763	0.414895
ENSDARG00000016598	creatine kinase, mitochondrial 1 [Source:ZFIN;Acc:ZDB-GENE-030131-611]	ckmt1	-1.73862	0.0235766	-1.06637	1
ENSDARG00000012552	transferrin receptor (p90, CD71) [Source:HGNC Symbol;Acc:11763]	TFRC (2 of 3)	-1.73762	0.0559643	-1.37128	1
ENSDARG00000021466	iron-responsive element binding protein 2 [Source:ZFIN;Acc:ZDB-GENE-051205-1]	ireb2	-1.73732	0.00537165	-1.54367	0.0632871
ENSDARG00000008363	myeloid cell leukemia sequence 1b [Source:ZFIN;Acc:ZDB-GENE-030825-1]	mcl1b	-1.72841	0.0108041	1.03275	1
ENSDARG00000043046	F-box and leucine-rich repeat protein 5 [Source:ZFIN;Acc:ZDB-GENE-030131-900]	fbxl5	-1.72463	0.000160158	-1.53584	0.892914
ENSDARG00000063553	rearranged L-myc fusion [Source:ZFIN;Acc:ZDB-GENE-050208-257]	rlf	-1.71616	0.0027773	-1.39625	0.37127
ENSDARG00000021439	nuclear receptor coactivator 4 [Source:HGNC Symbol;Acc:7671]	NCOA4	-1.69714	9.57775e-06	-1.28646	0.218445
ENSDARG00000068996	histone 2, H2, like [Source:ZFIN;Acc:ZDB-GENE-031118-36]	hist2h2l	-1.69634	0.0314878	-1.01279	1
ENSDARG00000015853	RNA binding protein S1, serine-rich domain [Source:ZFIN;Acc:ZDB-GENE-030131-5228]	rnps1	-1.69267	8.75223e-05	-1.52351	0.0194951
ENSDARG00000052279	oxidative stress induced growth inhibitor 1 [Source:HGNC Symbol;Acc:30093]	OSGIN1	-1.66423	1	-1.50115	0.0156926
ENSDARG00000076790	si:ch211-55g3.6 [Source:ZFIN;Acc:ZDB-GENE-081105-69]	si:ch211-55g3.6	-1.66294	0.337948	-3.46983	0.000142371
ENSDARG00000044261	si:ch211-243g18.2 [Source:ZFIN;Acc:ZDB-GENE-030131-2830]	si:ch211-243g18.2	-1.6546	0.00598232	-1.32235	0.393565
ENSDARG00000054911	thymosin, beta [Source:ZFIN;Acc:ZDB-GENE-050307-5]	tmsb	-1.65256	0.213145	-1.98852	1.80615e-05
ENSDARG00000092136	si:ch211-195p4.3 [Source:ZFIN;Acc:ZDB-GENE-100922-200]	si:ch211-195p4.3	-1.63719	0.577714	-2.0987	0.0775163
ENSDARG00000028523	chromosome 9 open reading frame 80 [Source:HGNC Symbol;Acc:24994]	C10H9orf80	-1.6246	0.285855	-1.85483	0.0708254
ENSDARG00000057460	crystallin, gamma M2d13 [Source:ZFIN;Acc:ZDB-GENE-040718-105]	crygm2d13	-1.60794	0.0026369	-1.89564	5.46561e-06
ENSDARG00000060113	zinc finger protein 395a [Source:ZFIN;Acc:ZDB-GENE-061215-52]	znf395a	-1.60643	0.000285339	1.28659	0.919919
ENSDARG00000033616	selenoprotein N, 1 [Source:ZFIN;Acc:ZDB-GENE-030327-7]	sepn1	-1.60497	0.00274939	-1.1381	1
ENSDARG00000086917	si:ch211-212n6.18 [Source:ZFIN;Acc:ZDB-GENE-081105-88]	si:ch211-212n6.18	-1.59593	0.0314767	-2.09185	0.000278666
ENSDARG00000013963	major intrinsic protein of lens fiber b [Source:ZFIN;Acc:ZDB-GENE-050706-86]	mipb	-1.5928	0.000591435	-2.1845	1.49557e-08
ENSDARG00000070656	si:ch211-69g19.2 [Source:ZFIN;Acc:ZDB-GENE-030804-13]	si:ch211-69g19.2	-1.5754	0.000200912	-1.54103	0.00457174
ENSDARG00000088823	crystallin, gamma M2d3 [Source:ZFIN;Acc:ZDB-GENE-060918-2]	crygm2d3	-1.57342	0.0112287	-2.14723	3.78211e-07
ENSDARG00000095906	si:dkey-235h8.1 [Source:ZFIN;Acc:ZDB-GENE-060526-268]	si:dkey-235h8.1	-1.57292	0.0707822	-1.87774	0.809573
ENSDARG00000014976	LIM and senescent cell antigen-like domains 3-like [Source:HGNC Symbol;Acc:39941]	LIMS3L	-1.56727	0.329396	-1.6155	0.0344899
ENSDARG00000058371	keratin 5 [Source:ZFIN;Acc:ZDB-GENE-991110-23]	krt5	-1.56652	0.0897605	-1.33791	0.142703
ENSDARG00000011932	protein kinase C binding protein 1, like [Source:ZFIN;Acc:ZDB-GENE-030131-2199]	prkcbp1l	-1.5617	0.000112104	-1.36118	0.11531
ENSDARG00000057484	serine/arginine-rich splicing factor 2 [Source:ZFIN;Acc:ZDB-GENE-040426-2706]	srsf2	-1.55948	2.05954e-05	-1.40826	0.0269242
ENSDARG00000076791	cyclin-dependent kinase 13 [Source:ZFIN;Acc:ZDB-GENE-030131-4975]	cdk13	-1.55637	0.00627874	-1.32078	0.491669
ENSDARG00000017602	cyclin G2 [Source:ZFIN;Acc:ZDB-GENE-021016-1]	ccng2	-1.54806	0.00523874	-1.16388	1
ENSDARG00000077620	cell division cycle associated 7 [Source:HGNC Symbol;Acc:14628]	CDCA7	-1.54027	0.00326852	-1.53387	0.0194353
ENSDARG00000038635	mago-nashi homolog, proliferation-associated (Drosophila) [Source:ZFIN;Acc:ZDB-GENE-041216-1]	magoh	-1.53496	0.0207147	-1.15837	1
ENSDARG00000010758	si:ch211-160d20.1 [Source:ZFIN;Acc:ZDB-GENE-050419-245]	si:ch211-160d20.1	-1.53269	0.397008	-1.6112	0.0867115
ENSDARG00000029818	serine/arginine-rich splicing factor 5a [Source:ZFIN;Acc:ZDB-GENE-030131-7336]	srsf5a	-1.5294	7.39795e-06	-1.40084	0.0514857
ENSDARG00000078168	PR domain containing 1b, with ZNF domain [Source:ZFIN;Acc:ZDB-GENE-080618-2]	prdm1b	-1.52619	1	-3.95566	0.00867033
ENSDARG00000010478	heat shock protein 90-alpha 1 [Source:ZFIN;Acc:ZDB-GENE-990415-94]	hsp90a.1	-1.52606	0.572802	-1.57925	0.0531857
ENSDARG00000086370	apolipoprotein Ea [Source:ZFIN;Acc:ZDB-GENE-010724-18]	apoea	-1.52483	0.0227846	1.43624	1
ENSDARG00000069817	crystallin, gamma M2d8 [Source:ZFIN;Acc:ZDB-GENE-040718-321]	crygm2d8	-1.52246	0.0044461	-2.08922	9.98855e-09
ENSDARG00000025397	serine/arginine-rich splicing factor 3a [Source:ZFIN;Acc:ZDB-GENE-030616-631]	srsf3a	-1.5219	0.0113126	-1.37936	0.0710673
ENSDARG00000087164	crystallin, gamma M2d4 [Source:ZFIN;Acc:ZDB-GENE-060918-3]	crygm2d4	-1.51633	0.0920844	-1.92491	0.000192835
ENSDARG00000053382	cytochrome c oxidase, subunit VIIc [Source:ZFIN;Acc:ZDB-GENE-030131-8062]	cox7c	-1.51403	0.0181444	-1.2334	0.82217
ENSDARG00000038066	karyopherin alpha 2 (RAG cohort 1, importin alpha 1) [Source:ZFIN;Acc:ZDB-GENE-040718-22]	kpna2	-1.51228	6.78147e-05	-1.65721	0.0917863
ENSDARG00000023055	solute carrier family 25, member 43 [Source:ZFIN;Acc:ZDB-GENE-030616-69]	slc25a43	-1.50814	0.054726	3.06763	1
ENSDARG00000020289	PIF1 5'-to-3' DNA helicase homolog (S. cerevisiae) [Source:ZFIN;Acc:ZDB-GENE-030131-4928]	pif1	-1.50796	0.406791	-2.26337	0.0295012
ENSDARG00000088178	tumor protein p53 inducible nuclear protein 2 [Source:HGNC Symbol;Acc:16104]	TP53INP2 (2 of 2)	-1.50749	0.0386832	-1.65014	0.11351
ENSDARG00000038119	si:dkey-65j6.2 [Source:ZFIN;Acc:ZDB-GENE-090313-319]	si:dkey-65j6.2	-1.50614	0.0713877	-1.37251	0.183996
ENSDARG00000087765	si:ch211-212n6.17 [Source:ZFIN;Acc:ZDB-GENE-081105-66]	si:ch211-212n6.17	-1.49335	0.154894	-2.3328	1.33802e-11
ENSDARG00000078085	small nuclear ribonucleoprotein polypeptide G [Source:HGNC Symbol;Acc:11163]	SNRPG	-1.48401	0.0289237	-1.54198	0.00387088
ENSDARG00000015445	lens intrinsic membrane protein 2.4 [Source:ZFIN;Acc:ZDB-GENE-040718-104]	lim2.4	-1.48366	0.0247698	-1.59615	0.0128366
ENSDARG00000040321	retinal homeobox gene 2 [Source:ZFIN;Acc:ZDB-GENE-990415-237]	rx2	-1.47146	0.649949	-2.22129	0.0593695
ENSDARG00000076693	si:ch211-212n6.8 [Source:ZFIN;Acc:ZDB-GENE-081105-90]	si:ch211-212n6.8	-1.45539	0.0203768	-1.72295	9.99568e-05
ENSDARG00000088008	Uncharacterized protein [Source:UniProtKB/TrEMBL;Acc:E7EYV2]	CU855890.3	-1.44901	1	-1.91006	0.0441907
ENSDARG00000010511	protein regulator of cytokinesis 1a [Source:ZFIN;Acc:ZDB-GENE-020801-3]	prc1a	-1.42737	0.0927361	-1.54931	0.0290033
ENSDARG00000030440	chromosome 1 open reading frame 63 [Source:HGNC Symbol;Acc:25234]	C13H1orf63	-1.42504	0.0193309	-1.68852	2.93068e-05
ENSDARG00000002304	GINS complex subunit 2 [Source:ZFIN;Acc:ZDB-GENE-050419-19]	gins2	-1.41694	0.997699	-1.9775	0.0976896
ENSDARG00000038785	ATP-binding cassette, sub-family F (GCN20), member 2 [Source:ZFIN;Acc:ZDB-GENE-030131-8714]	abcf2	-1.4139	0.142264	-1.61845	0.00116236
ENSDARG00000024548	crystallin, beta A4 [Source:ZFIN;Acc:ZDB-GENE-050522-143]	cryba4	-1.41151	0.0112891	-1.50899	0.0110661
ENSDARG00000009196	annexin A3a [Source:ZFIN;Acc:ZDB-GENE-040912-58]	anxa3a	-1.41122	0.695988	-1.75369	0.00737475
ENSDARG00000074001	crystallin, gamma MX, like 2 [Source:ZFIN;Acc:ZDB-GENE-050522-401]	crygmxl2	-1.40718	0.0909526	-2.01739	2.51718e-05
ENSDARG00000069342	Kruppel-like factor 14 [Source:HGNC Symbol;Acc:23025]	KLF14	-1.40543	0.0449748	-1.73558	0.000394366
ENSDARG00000076862	family with sequence similarity 198, member A [Source:HGNC Symbol;Acc:24485]	FAM198A	-1.39255	1	-2.02386	0.0786955
ENSDARG00000057738	helicase, lymphoid-specific [Source:ZFIN;Acc:ZDB-GENE-030131-9923]	hells	-1.38964	0.41007	-1.89027	2.93068e-05
ENSDARG00000040100	si:dkey-95h12.1 [Source:ZFIN;Acc:ZDB-GENE-060503-85]	si:dkey-95h12.1	-1.38944	1	-2.5081	0.00228235
ENSDARG00000094977	si:ch211-156j22.4 [Source:ZFIN;Acc:ZDB-GENE-030131-1968]	si:ch211-156j22.4	-1.38525	0.137063	-1.51188	0.0433048
ENSDARG00000042489	protein-kinase, interferon-inducible double stranded RNA dependent inhibitor, repressor of (P58 repressor) [Source:ZFIN;Acc:ZDB-GENE-040426-2045]	prkrir	-1.37633	0.331325	-1.6568	0.0107815
ENSDARG00000017741	GTPase activating protein (SH3 domain) binding protein 1 [Source:ZFIN;Acc:ZDB-GENE-030131-7452]	g3bp1	-1.37129	0.014977	-1.51015	0.00201138
ENSDARG00000070217	mitochondrial inner membrane organizing system 1 [Source:HGNC Symbol;Acc:32068]	MINOS1	-1.36089	0.787892	-1.83971	0.0566618
ENSDARG00000009346	cell cycle associated protein 1a [Source:ZFIN;Acc:ZDB-GENE-040801-226]	caprin1a	-1.35245	0.206516	-1.50831	0.0145776
ENSDARG00000074453	zinc finger protein, X-linked [Source:ZFIN;Acc:ZDB-GENE-061220-2]	zfx	-1.34824	0.817385	-1.56868	0.0566618
ENSDARG00000058292	selenophosphate synthetase 1 [Source:ZFIN;Acc:ZDB-GENE-030131-3670]	sephs1	-1.34385	0.880317	-1.50765	0.0188359
ENSDARG00000032929	crystallin, beta A1, like [Source:ZFIN;Acc:ZDB-GENE-050417-249]	cryba1l	-1.34136	0.0282946	-1.5445	0.00344346
ENSDARG00000007697	fatty acid binding protein 7, brain, a [Source:ZFIN;Acc:ZDB-GENE-000627-1]	fabp7a	-1.33399	1	-1.62807	1.92803e-06
ENSDARG00000051923	cyclin B1 [Source:ZFIN;Acc:ZDB-GENE-000406-10]	ccnb1	-1.32672	0.0819083	-1.51042	0.00196558
ENSDARG00000007576	crystallin, beta B1, like 1 [Source:ZFIN;Acc:ZDB-GENE-100112-3]	crybb1l1	-1.32588	0.0380735	-1.5818	3.1446e-05
ENSDARG00000034825	ubiquitin specific peptidase like 1 [Source:ZFIN;Acc:ZDB-GENE-040930-7]	uspl1	-1.32174	0.614919	-1.53862	0.03765
ENSDARG00000087324	crystallin, gamma M2d1 [Source:ZFIN;Acc:ZDB-GENE-050522-395]	crygm2d1	-1.31635	1	-2.24315	1.54345e-05
ENSDARG00000069801	crystallin, gamma M2d12 [Source:ZFIN;Acc:ZDB-GENE-070822-19]	crygm2d12	-1.31021	0.384361	-2.02953	3.13658e-05
ENSDARG00000037997	tubulin, beta 5 [Source:ZFIN;Acc:ZDB-GENE-031110-4]	tubb5	-1.30731	0.125154	-1.51502	0.000367796
ENSDARG00000013004	thymine-DNA glycosylase [Source:ZFIN;Acc:ZDB-GENE-050522-44]	tdg	-1.30664	0.13368	-1.60659	0.000744317
ENSDARG00000035325	serine/arginine-rich splicing factor 7 [Source:HGNC Symbol;Acc:10789]	SRSF7	-1.30588	0.107003	-1.51438	0.0472835
ENSDARG00000090802	minichromosome maintenance complex component 3 [Source:HGNC Symbol;Acc:6945]	MCM3 (2 of 2)	-1.30358	0.955537	-1.74509	0.000105459
ENSDARG00000079772	high-mobility group box 1a [Source:ZFIN;Acc:ZDB-GENE-030131-341]	hmgb1a	-1.29736	0.128113	-1.54774	4.32787e-05
ENSDARG00000077485	Uncharacterized protein [Source:UniProtKB/TrEMBL;Acc:F1QKE5]	DKEY-14O6.6	-1.29725	1	Inf down	0.0244743
ENSDARG00000071670	coiled-coil domain containing 72 [Source:HGNC Symbol;Acc:26932]	CCDC72	-1.29628	0.391734	-1.52795	0.0359364
ENSDARG00000004754	heat shock protein 4a [Source:ZFIN;Acc:ZDB-GENE-040426-2832]	hspa4a	-1.28625	0.704938	-1.64093	0.0890731
ENSDARG00000077946	SWI/SNF related, matrix associated, actin dependent regulator of chromatin, subfamily c, member 2 [Source:HGNC Symbol;Acc:11105]	SMARCC2	-1.27674	0.949208	-1.62808	0.0297983
ENSDARG00000070545	topoisomerase (DNA) I, like [Source:ZFIN;Acc:ZDB-GENE-060616-217]	top1l	-1.26995	0.153249	-1.54039	3.39682e-05
ENSDARG00000003570	heat shock protein 90, beta (grp94), member 1 [Source:ZFIN;Acc:ZDB-GENE-031002-1]	hsp90b1	-1.24714	0.908705	-1.51463	0.000367454
ENSDARG00000043680	YLP motif containing 1 [Source:HGNC Symbol;Acc:17798]	YLPM1	-1.24522	0.805303	-1.58736	0.00102873
ENSDARG00000057830	DNA (cytosine-5-)-methyltransferase 3 [Source:ZFIN;Acc:ZDB-GENE-990712-11]	dnmt3	-1.22915	0.82209	-1.53909	0.0976896
ENSDARG00000012642	si:ch211-266d19.4 [Source:ZFIN;Acc:ZDB-GENE-091204-74]	si:ch211-266d19.4	-1.22887	1	-1.55349	0.0431087
ENSDARG00000068974	lens intrinsic membrane protein 2.1 [Source:ZFIN;Acc:ZDB-GENE-050522-398]	lim2.1	-1.22144	1	-1.66023	0.0737209
ENSDARG00000056836	Uncharacterized protein [Source:UniProtKB/TrEMBL;Acc:F1QQL4]	BX511245.1	-1.20083	0.828087	-1.63937	0.000195878
ENSDARG00000057624	COP9 constitutive photomorphogenic homolog subunit 5 [Source:ZFIN;Acc:ZDB-GENE-040426-1686]	cops5	-1.19972	1	-1.96581	0.00227392
ENSDARG00000037285	major intrinsic protein of lens fiber a [Source:ZFIN;Acc:ZDB-GENE-040801-41]	mipa	-1.19557	1	-1.51277	0.000697068
ENSDARG00000043276	calreticulin [Source:ZFIN;Acc:ZDB-GENE-000208-17]	calr	-1.18389	1	-1.71621	7.82887e-06
ENSDARG00000094760	si:dkey-125i10.3 [Source:ZFIN;Acc:ZDB-GENE-060526-198]	si:dkey-125i10.3	-1.16159	1	-2.4835	0.0454036
ENSDARG00000045893	potassium channel tetramerisation domain containing 15a [Source:ZFIN;Acc:ZDB-GENE-041010-105]	kctd15a	-1.16122	1	-1.51639	0.0878812
ENSDARG00000079631	zinc finger protein 91 homolog (mouse) [Source:HGNC Symbol;Acc:14983]	ZFP91	-1.15176	1	-1.54862	0.0775163
ENSDARG00000074919	beaded filament structural protein 1, filensin [Source:HGNC Symbol;Acc:1040]	BFSP1	-1.11801	1	-1.53082	0.0786955
ENSDARG00000030972	DnaJ (Hsp40) homolog, subfamily A, member 1, like [Source:ZFIN;Acc:ZDB-GENE-030131-2642]	dnaja1l	-1.09357	1	-2.30994	0.000247673
ENSDARG00000070386	keratinocyte associated protein 2 [Source:HGNC Symbol;Acc:28942]	KRTCAP2	-1.08868	1	-1.79004	0.0300883
ENSDARG00000092651	shugoshin-like 1 (S. pombe) [Source:HGNC Symbol;Acc:25088]	SGOL1 (2 of 2)	-1.03129	1	-1.75799	0.0658116
ENSDARG00000005236	Snf2-related CREBBP activator protein [Source:HGNC Symbol;Acc:16974]	SRCAP	1.06682	1	-1.64089	0.0472835
ENSDARG00000078125	RUN and SH3 domain containing 1 [Source:HGNC Symbol;Acc:17153]	RUSC1	1.11086	1	-1.68827	0.0231361
ENSDARG00000095280	si:dkey-222e15.4 [Source:ZFIN;Acc:ZDB-GENE-100921-30]	si:dkey-222e15.4	1.11759	1	-2.10876	0.0625168
ENSDARG00000060297	Rho GTPase activating protein 35 [Source:HGNC Symbol;Acc:4591]	ARHGAP35 (2 of 2)	1.12464	1	-1.73046	0.0283588
ENSDARG00000040719	T-cell lymphoma invasion and metastasis 2 [Source:HGNC Symbol;Acc:11806]	TIAM2 (2 of 2)	1.15652	1	-1.69818	0.0317897
ENSDARG00000094673	ras homolog gene family, member Ab [Source:ZFIN;Acc:ZDB-GENE-040322-2]	rhoab	1.18995	1	-1.50576	0.0614459
ENSDARG00000092245	si:dkey-157o17.2 [Source:ZFIN;Acc:ZDB-GENE-081105-165]	si:dkey-157o17.2	1.50337	1	-3.84701	0.0184823
ENSDARG00000091646	chromosome 19 open reading frame 25 [Source:HGNC Symbol;Acc:26711]	C11H19orf25 (2 of 2)	2.3469	0.954746	Inf down	0.00803296
