# Supplementary material for: MicroRNA-146 function in the innate immune transcriptome response of zebrafish embryos to Salmonella typhimurium infection
Source: BMC Genomics. 2013 Oct 10;14:696. doi: 10.1186/1471-2164-14-696 (PMC3852110; doi:10.1186/1471-2164-14-696)
Supplement: Additional file 4: Table S3. — Effect of miR-146a and miR-146b knockdown on gene expression during S. typhimurium infection. The table lists the genes showing significantly up- or down-regulated expression in S. typhimurium-infected embryos under knockdown conditions of miR-146a and miR-146b in comparison with S. typhimurium-infected control embryos (experimental set-up shown in Figure 5A). Significance cut-offs were: -1.5 ≤ fold change ≤ 1.5 and adjusted P-value ≤ 0.1 in statistical analysis with DESeq. Some genes were undetectable in one of the samples, resulting in an infinite fold change, which is indicated in the table as Inf or Inf down for up- and down-regulated genes, respectively. Genes are annotated by Ensembl ID, description and gene symbol. [file 1471-2164-14-696-S4.xlsx]

## Sheet: Supplementary table 1
Supplementary Table S3. Effect of miR-146a and miR-146b knockdown on gene expression during S. typhimurium infection
			con St vs. 146MO St
Ensembl ID	Description	Gene symbol	Fold change	adjusted P-value
Up-regulated genes
ENSDARG00000095687	HtrA serine peptidase 2 [Source:HGNC Symbol;Acc:14348]	HTRA2 (6 of 31)	Inf	0.0306694
ENSDARG00000094771	si:dkey-104k17.1 [Source:ZFIN;Acc:ZDB-GENE-060531-68]	si:dkey-104k17.1	15.4427	0.0257934
ENSDARG00000069305	si:ch211-203k16.3 [Source:ZFIN;Acc:ZDB-GENE-041014-290]	si:ch211-203k16.3	13.1574	0.0247046
ENSDARG00000079403	si:dkey-204l11.1 [Source:ZFIN;Acc:ZDB-GENE-060526-247]	si:dkey-204l11.1	12.1611	0.0067019
ENSDARG00000094188	novel protein coding	-	10.2489	0.0920831
ENSDARG00000076554	cyclin-dependent kinase inhibitor 1A [Source:ZFIN;Acc:ZDB-GENE-070705-7]	cdkn1a	7.79979	3.00561e-05
ENSDARG00000094508	si:dkey-21o19.8 [Source:ZFIN;Acc:ZDB-GENE-090312-13]	si:dkey-21o19.8	7.01654	0.0527884
ENSDARG00000040574	zgc:136410 [Source:ZFIN;Acc:ZDB-GENE-060421-6071]	zgc:136410	6.77283	9.01434e-09
ENSDARG00000039957	R-spondin homolog (Xenopus laevis) [Source:ZFIN;Acc:ZDB-GENE-040718-44]	rspo1	6.73426	0.0873481
ENSDARG00000078845	stereocilin [Source:HGNC Symbol;Acc:16035]	STRC	6.45348	0.027765
ENSDARG00000019763	acid phosphatase 5a, tartrate resistant [Source:ZFIN;Acc:ZDB-GENE-040426-2864]	acp5a	4.11278	0.0247046
ENSDARG00000020364	fructose-1,6-bisphosphatase 1b [Source:ZFIN;Acc:ZDB-GENE-021206-11]	fbp1b	3.68782	0.000150194
ENSDARG00000094097	si:ch211-209a2.1 [Source:ZFIN;Acc:ZDB-GENE-060531-32]	si:ch211-209a2.1	3.64653	9.01434e-09
ENSDARG00000037804	pleckstrin homology-like domain, family A, member 3 [Source:ZFIN;Acc:ZDB-GENE-030616-267]	phlda3	3.22016	0.000483014
ENSDARG00000033443	transformed 3T3 cell double minute 2 homolog (mouse) [Source:ZFIN;Acc:ZDB-GENE-990415-153]	mdm2	2.98665	0.00437035
ENSDARG00000006840	glycine N-methyltransferase [Source:ZFIN;Acc:ZDB-GENE-040227-1]	gnmt	2.79139	2.74733e-08
ENSDARG00000090186	ribosomal protein S27-like [Source:HGNC Symbol;Acc:18476]	RPS27L	2.73238	0.0377848
ENSDARG00000041490	zgc:161979 [Source:ZFIN;Acc:ZDB-GENE-030131-5217]	zgc:161979	2.6873	0.00696564
ENSDARG00000045516	inter-alpha (globulin) inhibitor H2 [Source:ZFIN;Acc:ZDB-GENE-040426-1942]	itih2	2.64151	0.0603043
ENSDARG00000094073	xin actin-binding repeat containing 1 [Source:HGNC Symbol;Acc:14301]	XIRP1 (2 of 3)	2.61052	0.0157046
ENSDARG00000086583	apolipoprotein A-Ia [Source:HGNC Symbol;Acc:600]	apoa1a	2.60124	0.000138226
ENSDARG00000076667	cyclin G1 [Source:ZFIN;Acc:ZDB-GENE-020322-1]	ccng1	2.59461	4.45255e-05
ENSDARG00000035559	tumor protein p53 [Source:ZFIN;Acc:ZDB-GENE-990415-270]	tp53	2.52046	7.65847e-08
ENSDARG00000079122	thioredoxin-related transmembrane protein 2a [Source:ZFIN;Acc:ZDB-GENE-050208-95]	tmx2a	2.48809	0.0135114
ENSDARG00000058325	caspase 8, apoptosis-related cysteine peptidase [Source:ZFIN;Acc:ZDB-GENE-000713-1]	casp8	2.47244	0.0289522
ENSDARG00000020169	zgc:85683 [Source:ZFIN;Acc:ZDB-GENE-040426-2499]	fahd2a	2.38084	0.00252928
ENSDARG00000024160	hydroxyacid oxidase (glycolate oxidase) 1 [Source:ZFIN;Acc:ZDB-GENE-060519-2]	hao1	2.3701	0.00778473
ENSDARG00000053973	fetuin B [Source:ZFIN;Acc:ZDB-GENE-050208-4]	fetub	2.3402	0.000857899
ENSDARG00000051861	plakophilin 3 [Source:ZFIN;Acc:ZDB-GENE-060512-114]	pkp3	2.31413	4.13846e-09
ENSDARG00000008969	fibrinogen, B beta polypeptide [Source:ZFIN;Acc:ZDB-GENE-030131-9261]	fgb	2.28012	0.0661432
ENSDARG00000095863	zgc:161979 [Source:ZFIN;Acc:ZDB-GENE-030131-5217]	zgc:161979	2.26582	7.65847e-08
ENSDARG00000023111	plasminogen [Source:ZFIN;Acc:ZDB-GENE-030131-1411]	plg	2.25135	0.0247046
ENSDARG00000042900	GTP binding protein 1, like [Source:ZFIN;Acc:ZDB-GENE-041007-2]	gtpbp1l	2.23897	0.0315877
ENSDARG00000045636	retinoblastoma-like 2 (p130) [Source:HGNC Symbol;Acc:9894]	RBL2	2.2375	0.000724734
ENSDARG00000061411	Wolf-Hirschhorn syndrome candidate 2 [Source:ZFIN;Acc:ZDB-GENE-030131-6400]	whsc2	2.21669	1.7701e-05
ENSDARG00000077967	novel protein coding	-	2.06934	0.0127981
ENSDARG00000071601	parvalbumin 9 [Source:ZFIN;Acc:ZDB-GENE-030805-4]	pvalb9	2.03926	0.0107292
ENSDARG00000001721	otoconin 90 [Source:ZFIN;Acc:ZDB-GENE-070912-300]	oc90	1.97378	0.0635793
ENSDARG00000059227	fatty acid binding protein 1b, tandem duplicate 1 [Source:ZFIN;Acc:ZDB-GENE-050522-96]	fabp1b.1	1.95487	0.0208761
ENSDARG00000069042	endoplasmic reticulum lectin 1 [Source:ZFIN;Acc:ZDB-GENE-030521-15]	erlec1	1.94248	0.0920831
ENSDARG00000015866	zgc:193613 [Source:ZFIN;Acc:ZDB-GENE-030131-1046]	zgc:193613	1.91586	0.0121273
ENSDARG00000040298	apolipoprotein A-IV [Source:ZFIN;Acc:ZDB-GENE-030131-1263]	apoa4	1.91269	2.3746e-05
ENSDARG00000068478	glutathione peroxidase 4a [Source:ZFIN;Acc:ZDB-GENE-030410-2]	gpx4a	1.88806	0.0961189
ENSDARG00000042780	apolipoprotein Ba (including Ag(x) antigen) [Source:HGNC Symbol;Acc:603]	apoba	1.87312	0.0113533
ENSDARG00000090850	serine (or cysteine) proteinase inhibitor, clade A (alpha-1 antiproteinase, antitrypsin), member 1, like [Source:ZFIN;Acc:ZDB-GENE-040721-3]	serpina1l	1.85563	0.0641044
ENSDARG00000052842	peptidylprolyl isomerase F [Source:HGNC Symbol;Acc:9259]	PPIF	1.85125	0.0323605
ENSDARG00000022767	apolipoprotein Bb [Source:ZFIN;Acc:ZDB-GENE-030131-9732]	apobb	1.8417	0.00125732
ENSDARG00000014692	zinc finger protein 622 [Source:ZFIN;Acc:ZDB-GENE-050927-1]	znf622	1.80652	0.0182743
ENSDARG00000036009	zgc:101549 [Source:ZFIN;Acc:ZDB-GENE-041114-125]	zgc:101549	1.80307	0.0872315
ENSDARG00000036359	MYC induced nuclear antigen-like [Source:ZFIN;Acc:ZDB-GENE-040426-1283]	minal	1.79632	0.0201383
ENSDARG00000020623	bcl2-associated X protein, a [Source:ZFIN;Acc:ZDB-GENE-000511-6]	baxa	1.77712	0.000923043
ENSDARG00000079783	Uncharacterized protein [Source:UniProtKB/TrEMBL;Acc:E7F5Q4]	BX294110.1	1.73342	0.0127981
ENSDARG00000030176	integrin beta 1 binding protein (melusin) 2 [Source:HGNC Symbol;Acc:6154]	ITGB1BP2	1.694	0.0201383
ENSDARG00000040295	apolipoprotein Eb [Source:ZFIN;Acc:ZDB-GENE-980526-368]	apoeb	1.69267	0.00397262
ENSDARG00000076526	nucleolar protein family A, member 1 (H/ACA small nucleolar RNPs) [Source:ZFIN;Acc:ZDB-GENE-040426-893]	nola1	1.69156	0.00662452
ENSDARG00000070794	growth regulation by estrogen in breast cancer 1 [Source:HGNC Symbol;Acc:24885]	GREB1 (1 of 2)	1.6743	0.0619662
ENSDARG00000071196	serum deprivation response b [Source:ZFIN;Acc:ZDB-GENE-040912-149]	sdprb	1.63591	0.000458272
ENSDARG00000036715	proteasome (prosome, macropain) 26S subunit, non-ATPase, 4a [Source:ZFIN;Acc:ZDB-GENE-040625-104]	psmd4a	1.63023	0.0121273
ENSDARG00000035519	histone cluster 1, H1a [Source:HGNC Symbol;Acc:4715]	HIST1H1A	1.62101	0.00060707
ENSDARG00000057648	deoxynucleotidyltransferase, terminal, interacting protein 2 [Source:ZFIN;Acc:ZDB-GENE-080513-5]	dnttip2	1.61952	0.0255328
ENSDARG00000052846	follistatin a [Source:ZFIN;Acc:ZDB-GENE-990714-11]	fsta	1.60796	0.0375438
ENSDARG00000057494	pentatricopeptide repeat domain 3 [Source:ZFIN;Acc:ZDB-GENE-030131-6849]	ptcd3	1.60273	0.0982028
ENSDARG00000071150	capicua homolog (Drosophila) [Source:HGNC Symbol;Acc:14214]	CIC (2 of 2)	1.59818	0.0872509
ENSDARG00000092170	apolipoprotein C-I like [Source:ZFIN;Acc:ZDB-GENE-030131-1074]	apoc1l	1.58853	0.000857899
ENSDARG00000042816	matrix metalloproteinase 9 [Source:ZFIN;Acc:ZDB-GENE-040426-2132]	mmp9	1.58812	0.00585429
ENSDARG00000007098	integral membrane protein 2Ba [Source:ZFIN;Acc:ZDB-GENE-030131-2352]	itm2ba	1.56716	0.00619201
ENSDARG00000061256	family with sequence similarity 195, member A [Source:HGNC Symbol;Acc:14142]	FAM195A	1.5635	0.0641044
ENSDARG00000076177	polymerase (RNA) II (DNA directed) polypeptide A [Source:ZFIN;Acc:ZDB-GENE-041008-78]	polr2a	1.55398	0.0121273
ENSDARG00000010244	ribosomal protein L22-like 1 [Source:ZFIN;Acc:ZDB-GENE-060804-3]	rpl22l1	1.54819	0.0107292
ENSDARG00000017676	matrix metalloproteinase 2 [Source:ZFIN;Acc:ZDB-GENE-030131-9123]	mmp2	1.52853	0.0527884
ENSDARG00000021184	RNA binding protein, fox-1 homolog (C. elegans) 1-like [Source:ZFIN;Acc:ZDB-GENE-040923-2]	rbfox1l	1.5198	0.0102102
ENSDARG00000036811	interferon-related developmental regulator 2 [Source:ZFIN;Acc:ZDB-GENE-040801-140]	ifrd2	1.50131	0.053686
ENSDARG00000005827	eukaryotic translation initiation factor 2, subunit 1 alpha, like [Source:ZFIN;Acc:ZDB-GENE-030131-526]	eif2s1l	1.50023	0.0873481
Down-regulated genes
ENSDARG00000091026	si:ch211-218h8.1 [Source:ZFIN;Acc:ZDB-GENE-081103-16]	si:ch211-218h8.1	Inf down	0.0527884
ENSDARG00000091646	chromosome 19 open reading frame 25 [Source:HGNC Symbol;Acc:26711]	C11H19orf25 (2 of 2)	Inf down	0.0114298
ENSDARG00000063157	mitogen-activated protein kinase 8 interacting protein 2 [Source:ZFIN;Acc:ZDB-GENE-070705-326]	mapk8ip2	-4.18347	0.0290045
ENSDARG00000069552	atonal homolog 7 [Source:ZFIN;Acc:ZDB-GENE-000926-1]	atoh7	-3.80389	2.75764e-07
ENSDARG00000057671	endothelial PAS domain protein 1b [Source:ZFIN;Acc:ZDB-GENE-060607-11]	epas1b	-3.78375	0.0789363
ENSDARG00000005783	neurocan b [Source:ZFIN;Acc:ZDB-GENE-050208-586]	ncanb	-3.77074	0.053686
ENSDARG00000076697	signal-induced proliferation-associated 1 [Source:HGNC Symbol;Acc:10885]	SIPA1	-3.40514	0.0661432
ENSDARG00000068726	mannan-binding lectin serine peptidase 1 (C4/C2 activating component of Ra-reactive factor) [Source:HGNC Symbol;Acc:6901]	MASP1	-2.96706	0.0517944
ENSDARG00000053592	PR domain containing 1b, with ZNF domain [Source:ZFIN;Acc:ZDB-GENE-080618-2]	prdm1b	-2.87528	8.35035e-06
ENSDARG00000032705	forkhead box G1b [Source:ZFIN;Acc:ZDB-GENE-040426-2437]	foxg1b	-2.58851	0.000694565
ENSDARG00000063036	pleckstrin and Sec7 domain containing 2 [Source:HGNC Symbol;Acc:19092]	PSD2	-2.44328	0.0823358
ENSDARG00000059093	ankyrin 1, erythrocytic [Source:HGNC Symbol;Acc:492]	ANK1 (1 of 2)	-2.41113	0.088293
ENSDARG00000025847	SRY (sex determining region Y)-box 12 [Source:HGNC Symbol;Acc:11198]	SOX12	-2.39806	0.000490694
ENSDARG00000077906	ring finger protein 165 [Source:ZFIN;Acc:ZDB-GENE-091118-64]	rnf165	-2.36397	0.0127316
ENSDARG00000074143	myosin X-like 3 [Source:ZFIN;Acc:ZDB-GENE-070912-237]	myo10l3	-2.2727	0.0661432
ENSDARG00000060297	Rho GTPase activating protein 35 [Source:HGNC Symbol;Acc:4591]	ARHGAP35 (2 of 2)	-2.13495	0.000857899
ENSDARG00000030999	v-myb myeloblastosis viral oncogene homolog (avian)-like 1 [Source:ZFIN;Acc:ZDB-GENE-041111-281]	mybl1	-2.12627	8.09376e-05
ENSDARG00000006773	elongation of very long chain fatty acids (FEN1/Elo2, SUR4/Elo3, yeast)-like 4a [Source:ZFIN;Acc:ZDB-GENE-040426-1767]	elovl4a	-2.06015	0.0527884
ENSDARG00000062350	synemin, intermediate filament protein [Source:ZFIN;Acc:ZDB-GENE-050419-81]	synm	-2.04284	0.088293
ENSDARG00000010591	forkhead box N4 [Source:ZFIN;Acc:ZDB-GENE-990415-277]	foxn4	-2.02155	3.39227e-06
ENSDARG00000032155	protein phosphatase, Mg2+/Mn2+ dependent, 1Aa [Source:ZFIN;Acc:ZDB-GENE-991102-15]	ppm1aa	-1.97483	0.0772659
ENSDARG00000022817	parvalbumin 3 [Source:ZFIN;Acc:ZDB-GENE-040426-945]	pvalb3	-1.93081	0.0228928
ENSDARG00000061205	stromal antigen 1 [Source:ZFIN;Acc:ZDB-GENE-070912-448]	stag1	-1.90665	0.0527884
ENSDARG00000091756	insulinoma-associated 1a [Source:ZFIN;Acc:ZDB-GENE-040426-1810]	insm1a	-1.88314	1.33348e-07
ENSDARG00000074531	sperm associated antigen 9 [Source:HGNC Symbol;Acc:14524]	SPAG9 (1 of 2)	-1.78618	0.0328906
ENSDARG00000025420	frizzled homolog 5 [Source:ZFIN;Acc:ZDB-GENE-990415-218]	fzd5	-1.7855	0.0201383
ENSDARG00000040719	T-cell lymphoma invasion and metastasis 2 [Source:HGNC Symbol;Acc:11806]	TIAM2 (2 of 2)	-1.77833	0.0527884
ENSDARG00000069912	high mobility group AT-hook 2 [Source:ZFIN;Acc:ZDB-GENE-030131-3148]	hmga2	-1.7706	0.0289522
ENSDARG00000078125	RUN and SH3 domain containing 1 [Source:HGNC Symbol;Acc:17153]	RUSC1	-1.76952	0.0323605
ENSDARG00000075542	zinc finger homeobox 4 [Source:ZFIN;Acc:ZDB-GENE-070530-3]	zfhx4	-1.76566	0.00147199
ENSDARG00000061424	zinc finger protein 646, pseudogene [Source:ZFIN;Acc:ZDB-GENEP-040724-6]	znf646p	-1.75856	0.0257934
ENSDARG00000069801	crystallin, gamma M2d12 [Source:ZFIN;Acc:ZDB-GENE-070822-19]	crygm2d12	-1.75416	0.0127981
ENSDARG00000025891	short stature homeobox [Source:ZFIN;Acc:ZDB-GENE-051030-21]	shox	-1.69602	0.0635793
ENSDARG00000052728	SAFB-like, transcription modulator [Source:ZFIN;Acc:ZDB-GENE-040426-2647]	sltm	-1.6543	0.0242348
ENSDARG00000074001	crystallin, gamma MX, like 2 [Source:ZFIN;Acc:ZDB-GENE-050522-401]	crygmxl2	-1.6467	0.0514291
ENSDARG00000010873	DEAD (Asp-Glu-Ala-Asp) box polypeptide 17 [Source:HGNC Symbol;Acc:2740]	DDX17	-1.61492	0.00583296
ENSDARG00000019444	signal sequence receptor, delta [Source:ZFIN;Acc:ZDB-GENE-030131-4900]	ssr4	-1.59546	0.0185387
ENSDARG00000025348	insulin-like growth factor binding protein 5b [Source:ZFIN;Acc:ZDB-GENE-040319-2]	igfbp5b	-1.5917	0.0685431
ENSDARG00000070555	chromosome 18 open reading frame 1 [Source:HGNC Symbol;Acc:1224]	C19H18orf1 (1 of 2)	-1.57606	0.0619662
ENSDARG00000087594	spectrin, beta, non-erythrocytic 4 [Source:HGNC Symbol;Acc:14896]	SPTBN4 (1 of 2)	-1.5744	0.0982028
ENSDARG00000003469	neurogenic differentiation 4 [Source:ZFIN;Acc:ZDB-GENE-030730-1]	neurod4	-1.56622	0.00155636
ENSDARG00000070822	2',3'-cyclic nucleotide 3' phosphodiesterase [Source:HGNC Symbol;Acc:2158]	CNP (2 of 2)	-1.56159	0.0577308
ENSDARG00000067995	myosin, heavy polypeptide 1.2, skeletal muscle [Source:ZFIN;Acc:ZDB-GENE-070705-73]	myhz1.2	-1.54551	0.0393394
ENSDARG00000055133	centromere protein F, 350/400kDa (mitosin) [Source:HGNC Symbol;Acc:1857]	CENPF	-1.5263	0.0209308
ENSDARG00000068640	remodeling and spacing factor 1 [Source:HGNC Symbol;Acc:18118]	RSF1 (1 of 3)	-1.52065	0.0157046
