# Supplementary material for: MicroRNA-146 function in the innate immune transcriptome response of zebrafish embryos to Salmonella typhimurium infection
Source: BMC Genomics. 2013 Oct 10;14:696. doi: 10.1186/1471-2164-14-696 (PMC3852110; doi:10.1186/1471-2164-14-696)
Supplement: Additional file 6: Table S4. — Primer sequences for qPCR analysis of apolipoprotein genes. Forward and reverse primer sequences for apolipoprotein genes A-1a, A-IV, Ba, Bb, C1-like, and Eb. [file 1471-2164-14-696-S6.xlsx]

## Sheet: Sheet1
Supplementary Table S4. Primer sequences for qPCR analysis of apoplipoprotein genes
Ensembl ID	Description	Gene symbol	Forward primer	Reverse primer
ENSDARG00000086583	apolipoprotein A-Ia	apoa1a	5'-TAAGCTGACCGAGCGTCTTG-3'	5'-GTGGAGCGATCTTCTCCCTG-3'
ENSDARG00000040298	apolipoprotein A-IV	apoa4	5'-ACTTGCCTTTGTGGCATTCAC-3'	5'-CAGCTGTGGTTTGGGCTCAT-3'
ENSDARG00000042780	apolipoprotein Ba	apoba	5'-CTCTTTGGAGAGCGCTTGGA-3'	5'-AGCGTGGAACGAAGACCATT-3'
ENSDARG00000022767	apolipoprotein Bb	apobb	5'-ACGGAGTCTCTAAATGCCCTG-3'	5'-GCATATGCGTGGGACCTCAA-3'
ENSDARG00000092170	apolipoprotein C-I like	apoc1l	5'-CGAGAGATGAACGCGAGGAA-3'	5'-TGTGATGTCCCACAGATGGC-3'
ENSDARG00000040295	apolipoprotein Eb	apoeb	5'-ACGCAAACTGAAGAAACGCC-3'	5'-TGTATGGCTGGAAACGGTCC-3'

## Sheet: Sheet2
Primers for apolipoproteins_2 primer pairs for each gene_ordered all on 29-11-12
Apoeb	all5>3
Fw	ACGCAAACTGAAGAAACGCC
Rev	TGTATGGCTGGAAACGGTCC
Fw	AGGAGACAGCCGAGAACCTAC			p2
Rev	ACTAATTATTTTGAATGACGC			p2
Apoc1l
Fw	CGAGAGATGAACGCGAGGAA
Rev	TGTGATGTCCCACAGATGGC
Fw	AAGGGACAAGCCATCTGTGG			p2
Rev	AGTACAAGCATCAGCACGGC			p2
Apoa4
Fw	ACTTGCCTTTGTGGCATTCAC
Rev	CAGCTGTGGTTTGGGCTCAT
Fw	CTTTGTGGCATTCACAGGCT			p2
Rev	CCTCTGCAGTTTGTGTTGCT			p2
Apoa1a
Fw	TAAGCTGACCGAGCGTCTTG
Rev	GTGGAGCGATCTTCTCCCTG
Fw	CGCTCTGAACCGCCAAAATG			p2
Rev	CTCGGTCAGCTTAGTGCGAA			p2
Apob(1 of 3)/ apoba
Fw	CTCTTTGGAGAGCGCTTGGA
Rev	AGCGTGGAACGAAGACCATT
Fw	AAGGGAAGAAGATGCGTGGG			p2
Rev	ACCTGGCGTGTCCAACTATG			p2
apobl/apobb
Fw	ACGGAGTCTCTAAATGCCCTG
Rev	GCATATGCGTGGGACCTCAA
Fw	TGCCCTGAATGGAGCAATCAA			p2
Rev	TAGCTGCATATGCGTGGGAC			p2
